# Supplementary material for: Cobalt(II)-Mediated Fenton-like Reactions: Effects of Second-Sphere H2O2 and Thiolate Coordination
Source: Inorg Chem. 2025 Dec 16;65(1):557–67. doi: 10.1021/acs.inorgchem.5c04687 (PMC12801387; doi:10.1021/acs.inorgchem.5c04687)
Supplement: Supplementary file 2 [file ic5c04687_si_002.xyz]

23
SC-N1_quartet
 N                  0.31316300    0.86864400   13.87583500
 O                  3.83010900    0.81861200   13.11329100
 O                 -1.98016400    2.12453200   11.39720000
 O                  2.44312000    2.50246500   13.61709800
 O                 -0.91268800    3.13978700   13.08208300
 O                  0.89071700    4.98929700   15.04449900
 C                 -0.60514300    0.32459300   14.88465800
 C                  2.72961500    1.25629500   13.50040500
 C                  1.64790100    0.26013300   13.92025300
 C                 -1.13684400    2.13593800   12.31469200
 C                 -0.26533700    0.89756000   12.52648800
 H                  1.86754100   -0.01965700   14.95493500
 H                  1.71330700   -0.64660800   13.31067200
 H                 -0.83913300   -0.00688200   12.30145300
 H                  0.54846000    0.96143300   11.79813700
 H                  1.80849400    5.24299500   14.86355300
 H                 -0.52558000   -0.76313600   14.97698700
 H                 -1.63109300    0.55563900   14.58276500
 C                 -0.39858800    0.98103400   16.24963200
 O                  0.17255500    2.12978500   16.25925200
 O                 -0.82713500    0.39850800   17.26444700
 Co                 0.61661500    2.95290800   14.43494100
 H                  0.80944300    5.02533700   16.00938000
24
RC-N1_quartet
 N                  0.90919700   -1.19445800   -0.83045500
 O                  4.20470100    0.25950300   -0.68047100
 O                 -1.24893600   -0.33186400   -3.58910500
 O                  2.18310600    1.12407400   -0.26742000
 O                 -0.96977600    0.60489900   -1.57599000
 C                  0.15336900   -2.25735900   -0.15156400
 C                  2.97523900    0.14491400   -0.51860900
 C                  2.35382400   -1.25139200   -0.56374000
 C                 -0.64877200   -0.22411400   -2.50400700
 C                  0.59021200   -1.08617100   -2.26152500
 H                  2.50964200   -1.68992700    0.42618200
 H                  2.88390400   -1.87515400   -1.28958300
 H                  0.46309600   -2.06563800   -2.73217200
 H                  1.41924800   -0.58202100   -2.76651500
 H                  0.65554000   -3.22765000   -0.21334300
 H                 -0.82057400   -2.35584100   -0.63978000
 C                 -0.13338000   -1.91172500    1.30993900
 O                 -0.08472500   -0.66264500    1.61874100
 O                 -0.43053300   -2.82159000    2.10032500
 O                 -0.38040900    2.30925200    1.44751900
 Co                 0.22780300    0.64853200    0.06168000
 O                 -1.04906400    1.71640500    2.59699700
 H                 -0.80749400    0.76522600    2.48185700
 H                  0.45049600    2.63185000    1.84059500
24
TS-N1_quartet
 N                  0.95093900   -1.22862800   -0.82771100
 O                  4.23023500    0.23986100   -0.64026900
 O                 -1.41344600   -0.18558000   -3.32050900
 O                  2.19939400    1.01510600   -0.13390700
 O                 -1.02462900    0.48901900   -1.22344700
 C                  0.21284500   -2.36588600   -0.24501800
 C                  3.01720300    0.06937900   -0.47686800
 C                  2.40958600   -1.31955900   -0.62707800
 C                 -0.73149000   -0.18507900   -2.28848900
 C                  0.57528700   -0.96945900   -2.23185300
 H                  2.60224800   -1.85466300    0.30649400
 H                  2.89471500   -1.86726800   -1.43825600
 H                  0.50058700   -1.89516700   -2.80703300
 H                  1.34558500   -0.34324700   -2.69003200
 H                  0.73703300   -3.31011000   -0.40890100
 H                 -0.76407700   -2.43203700   -0.73108200
 C                 -0.04587900   -2.13783800    1.24017800
 O                  0.01871300   -0.91297300    1.64135400
 O                 -0.34072900   -3.09720400    1.96640700
 O                 -0.17845600    2.04983200    1.15662900
 Co                 0.34831900    0.45541200    0.21159200
 O                 -1.34066200    2.49413800    2.43524600
 H                 -1.39528700    1.58810800    2.78486400
 H                  0.59767900    2.37095000    1.64724600
24
I-N1_quartet
 N                  0.11951100    0.97082300   14.15005800
 O                  3.63832400    1.63153100   13.91854500
 O                 -2.13163800    2.41769900   11.75894600
 O                  1.86943400    2.86071400   14.51417900
 O                 -1.36440300    3.08245500   13.74793000
 C                 -0.80553500    0.05881500   14.86988500
 C                  2.44395800    1.73772400   14.19641400
 C                  1.53172600    0.52469300   14.24156600
 C                 -1.36937400    2.28967500   12.71622400
 C                 -0.30812900    1.20332500   12.74691800
 H                  1.68262100    0.03310400   15.20550700
 H                  1.76362400   -0.18642600   13.44742400
 H                 -0.66336800    0.27681400   12.29370500
 H                  0.54848400    1.56706600   12.17494000
 H                 -0.52750100   -0.98308900   14.70539400
 H                 -1.81703300    0.21501800   14.48767100
 C                 -0.82251000    0.41423900   16.34630700
 O                 -0.43551700    1.62963300   16.61208100
 O                 -1.21924900   -0.37982900   17.19634500
 O                 -0.08041600    4.32881000   15.97022200
 H                 -0.61767300    4.92867400   15.42952500
 Co                 0.01032300    2.71744200   15.06563600
 O                 -1.98681100    4.01182700   17.22040600
 H                 -1.59545300    3.11530400   17.22383300
23
SC-N1_doublet
 N                  0.18220800    0.92503900   13.93559800
 O                  3.75624500    1.00437900   13.15873200
 O                 -0.73395100    2.35320400   10.73124100
 O                  2.39811700    2.59916300   13.96298700
 O                 -0.08716600    3.27993600   12.66161000
 O                  0.37742400    4.71216100   15.12357100
 C                 -0.53349900    0.26362000   15.05733000
 C                  2.65671400    1.40755900   13.60015100
 C                  1.55650900    0.36123900   13.78468000
 C                 -0.44339000    2.27542400   11.93623900
 C                 -0.56786100    0.93316300   12.65120200
 H                  1.80646900   -0.17866800   14.70138600
 H                  1.57909800   -0.35677700   12.96318700
 H                 -1.62936900    0.79307800   12.86603200
 H                 -0.24533300    0.12046800   11.99803500
 H                  0.94293400    5.22725600   14.52766700
 H                 -0.38339000   -0.81833200   15.05745300
 H                 -1.60189500    0.46690200   14.95609800
 C                 -0.08353700    0.88088600   16.38009900
 O                  0.40111600    2.07731900   16.30231700
 O                 -0.23288100    0.25787600   17.44161400
 Co                 0.33898300    2.78913800   14.49800500
 H                  0.81578700    4.75518000   15.98742300
24
RC-N1_doublet
 N                  0.17682200    0.89148200   14.21660900
 O                  3.52008900    1.96603200   13.46135200
 O                 -2.23349500    2.25751600   11.84720100
 O                  1.75184800    3.00930600   14.35343300
 O                 -1.33713200    3.15081600   13.69921200
 C                 -0.57532700   -0.12357500   15.00567100
 C                  2.37690800    1.95455600   13.93973100
 C                  1.63625300    0.63052000   14.11825300
 C                 -1.42613300    2.25093200   12.80150500
 C                 -0.41101200    1.10855300   12.86233500
 H                  1.97655300    0.19486700   15.06020000
 H                  1.87294100   -0.06312500   13.30838400
 H                 -0.85282800    0.18333400   12.48903800
 H                  0.39788900    1.38933700   12.18309700
 H                  0.13342200   -0.69853800   15.60486000
 H                 -1.10174900   -0.81956700   14.35030700
 C                 -1.55561200    0.51163800   15.98719700
 O                 -1.38927300    1.77277200   16.22211700
 O                 -2.41330600   -0.19077000   16.53595300
 O                 -0.03297700    4.27078400   16.31731500
 H                 -0.57991300    4.91319800   15.82847400
 Co                 0.04782700    2.58194500   15.19382600
 O                 -0.82088800    4.07082300   17.53148800
 H                 -1.26551300    3.21681100   17.31189900
24
TS-N1_doublet
 N                  0.16558500    0.90664400   14.21423100
 O                  3.51568100    1.99647900   13.56304200
 O                 -2.22879600    2.20808400   11.80733000
 O                  1.69960900    3.01056100   14.38189500
 O                 -1.40343400    3.09563300   13.69379900
 C                 -0.61741400   -0.11977900   14.96448100
 C                  2.36089300    1.96082000   13.99957500
 C                  1.62749200    0.63611200   14.16716200
 C                 -1.43840600    2.21422400   12.77154800
 C                 -0.36762600    1.12770400   12.83589900
 H                  1.93407100    0.20871600   15.12390800
 H                  1.88091500   -0.06532700   13.37032600
 H                 -0.73551300    0.18739500   12.42394100
 H                  0.45612800    1.47459600   12.20733900
 H                  0.07249600   -0.73225800   15.54741000
 H                 -1.15017000   -0.77567900   14.27545100
 C                 -1.58868800    0.51443600   15.95016400
 O                 -1.41024100    1.77456500   16.19780100
 O                 -2.45331200   -0.17744300   16.49642100
 O                 -0.09172400    4.24044600   16.00113200
 H                 -0.93212600    4.66989900   15.76004600
 Co                -0.00139100    2.59122700   15.18370200
 O                 -0.45778700    4.16492000   17.67559800
 H                 -0.94084700    3.31766900   17.61725100
24
I-N1_doublet
 N                  0.11477300    0.96490600   14.13846200
 O                  3.63002700    1.64150000   13.89517300
 O                 -2.16425700    2.38377700   11.75939400
 O                  1.86012700    2.86032500   14.50763500
 O                 -1.37900900    3.07181600   13.73365700
 C                 -0.80251300    0.04668000   14.86111900
 C                  2.43669500    1.74142800   14.18016700
 C                  1.52943200    0.52508500   14.22467900
 C                 -1.38982200    2.27039100   12.70903600
 C                 -0.31888600    1.19335100   12.73659900
 H                  1.68554200    0.03250600   15.18729000
 H                  1.76221300   -0.18355800   13.42860600
 H                 -0.66646700    0.26359900   12.28411000
 H                  0.53285400    1.56547100   12.16260400
 H                 -0.51179800   -0.99293800   14.70427800
 H                 -1.81451700    0.18810700   14.47459600
 C                 -0.82951800    0.41086800   16.33513400
 O                 -0.45421400    1.63094400   16.59416100
 O                 -1.22333600   -0.38119200   17.18857100
 O                 -0.07032900    4.34942900   15.91880800
 H                 -0.72674900    4.88969000   15.45223300
 Co                 0.00064000    2.71483700   15.05035700
 O                 -1.82263300    4.07943400   17.37379400
 H                 -1.48285900    3.16318900   17.32899300
22
NTA-CoIII-OH_singlet
 N                 -0.04804000    0.89335200   14.11218200
 O                  3.43691800    1.89187300   14.43661900
 O                 -0.91431000    2.80552200   11.18219900
 O                  1.50945300    2.83187300   15.00801300
 O                 -0.52048100    3.37910900   13.30247900
 C                 -0.66385100   -0.10024200   15.02989400
 C                  2.20887500    1.86032700   14.49238200
 C                  1.42291400    0.68026200   13.96790600
 C                 -0.70953200    2.50339300   12.35978300
 C                 -0.73420800    1.04476200   12.80247000
 H                  1.72392700   -0.20920100   14.52361800
 H                  1.68176800    0.52233200   12.92037000
 H                 -1.78378700    0.76962800   12.92428300
 H                 -0.29453000    0.40005800   12.04083800
 H                 -0.25812800   -1.10016500   14.87078600
 H                 -1.73929000   -0.12527900   14.84381200
 C                 -0.47176600    0.34670200   16.47497900
 O                 -0.27360700    1.62013300   16.64597400
 O                 -0.55533100   -0.46326700   17.40140000
 O                 -0.76560800    4.15495100   15.91018300
 H                 -0.73976200    4.86935000   15.25724800
 Co                -0.31073400    2.61154900   15.01925000
22
NTA-CoIII-OH_triplet
 N                  0.09235200    0.96508800   14.13912700
 O                  3.58958700    1.73061500   13.90517200
 O                 -2.17394700    2.33155000   11.71471400
 O                  1.78754200    2.91162600   14.50113200
 O                 -1.45182000    3.03034000   13.71081000
 C                 -0.80613400    0.02606600   14.85547600
 C                  2.39196800    1.80590200   14.18719600
 C                  1.51672900    0.56476300   14.24005000
 C                 -1.42102500    2.23392200   12.68585600
 C                 -0.32988000    1.17758000   12.73320500
 H                  1.67927700    0.08842800   15.21005700
 H                  1.77735600   -0.14721400   13.45537000
 H                 -0.65363700    0.24005900   12.27835700
 H                  0.52050900    1.56367800   12.16625400
 H                 -0.49675200   -1.00794200   14.69508800
 H                 -1.82011600    0.15020600   14.46776200
 C                 -0.83948900    0.38388300   16.33220800
 O                 -0.50856400    1.60976200   16.60195800
 O                 -1.20297600   -0.43410800   17.18002700
 O                 -0.26852100    4.25999700   16.01306300
 H                 -0.10672700    4.98789800   15.39360100
 Co                -0.07484500    2.71492300   15.06018400
22
NTA-CoIII-OH_quintet
 N                  0.10842100    0.87937700   14.13619500
 O                  3.56703900    1.74673900   13.80845700
 O                 -2.12388400    2.40259900   11.76205300
 O                  1.77111200    2.91862900   14.42908300
 O                 -1.49805800    2.97400600   13.82564600
 C                 -0.75889800   -0.07461400   14.84257800
 C                  2.37349500    1.81379200   14.13108000
 C                  1.53539600    0.54715400   14.22920700
 C                 -1.41003600    2.24254800   12.75713100
 C                 -0.33357300    1.16582100   12.76471400
 H                  1.72917700    0.10763500   15.21163000
 H                  1.84315200   -0.17479300   13.46768000
 H                 -0.69617400    0.27029700   12.25324400
 H                  0.51030100    1.55880300   12.19177100
 H                 -0.37817500   -1.09717600   14.78790100
 H                 -1.75102900   -0.06223800   14.38323800
 C                 -0.95445500    0.33776700   16.29323900
 O                 -0.73327300    1.58884100   16.56168600
 O                 -1.35200700   -0.47610500   17.13129600
 O                 -0.02870900    4.49667200   16.01501600
 H                 -0.12020200    5.19333000   15.34740000
 Co                -0.09873100    2.82793800   15.19642500
27
RC-N2_quartet
 N                  0.93001500   -1.19926500   -0.76990800
 O                  4.26714000    0.16754700   -0.66724500
 O                 -1.46044500   -0.21220700   -3.27641100
 O                  2.29076500    1.02847100   -0.06817100
 O                 -1.06624800    0.54149100   -1.20460900
 C                  0.19271000   -2.30342500   -0.13930700
 C                  3.04379200    0.06387900   -0.45504200
 C                  2.38619500   -1.30764700   -0.60729200
 C                 -0.78001900   -0.17117800   -2.23971200
 C                  0.52255500   -0.96444400   -2.16178600
 H                  2.59412000   -1.85410100    0.31722800
 H                  2.85471400   -1.85842900   -1.42860200
 H                  0.42560500   -1.89442200   -2.73075700
 H                  1.28683000   -0.35312200   -2.65071300
 H                  0.69002400   -3.26771000   -0.28054800
 H                 -0.79624700   -2.37179400   -0.60216600
 C                 -0.04776700   -2.05056000    1.34933500
 O                 -0.00215200   -0.83080800    1.74673500
 O                 -0.31804700   -3.02095700    2.08254000
 O                 -0.36631900    2.39425700    1.16485400
 Co                 0.33390900    0.58892500    0.31471300
 O                 -3.14165100    2.20289400   -1.01471200
 H                 -2.37394100    1.56530900   -1.12715000
 H                 -0.33027600    2.35140700    2.13127700
 H                 -1.32473600    2.46449000    0.93626000
 O                 -3.00531300    2.60044000    0.37677400
 H                 -3.56052700    1.94574500    0.83456700
28
RC-N2_quartet
 N                  0.95391000   -1.18087800   -0.82317700
 O                  4.31893300    0.12326200   -0.73580300
 O                 -1.38086500   -0.31805700   -3.41936600
 O                  2.34887100    1.07157600   -0.26342700
 O                 -0.95787300    0.60164600   -1.42204500
 C                  0.17903800   -2.22214200   -0.12947300
 C                  3.08956300    0.06132700   -0.55324400
 C                  2.40531400   -1.30450300   -0.62135600
 C                 -0.69813800   -0.21012900   -2.39036200
 C                  0.57577700   -1.03895700   -2.23708600
 H                  2.58311500   -1.78770700    0.34356800
 H                  2.87821700   -1.92111200   -1.39139100
 H                  0.45391400   -2.00584100   -2.73452600
 H                  1.36811100   -0.49258700   -2.75694800
 H                  0.65831900   -3.20348500   -0.19172100
 H                 -0.80111500   -2.30470000   -0.60824300
 C                 -0.09239300   -1.86828800    1.33287200
 O                  0.02930700   -0.62763200    1.65811800
 O                 -0.44724000   -2.76725200    2.11153900
 O                 -0.42786000    2.31419900    1.38447900
 Co                 0.39581600    0.68065900    0.10697600
 O                 -1.33474100    1.67229800    2.32502500
 H                 -0.96935500    0.75114400    2.34377500
 O                 -3.49424900    1.09009400    0.51322800
 H                 -2.80900800    1.37007800    1.16116000
 O                 -3.17654300    1.91387800   -0.64541400
 H                 -2.41256800    1.41326300   -1.04296400
 H                  0.27708900    2.64426800    1.97137300
28
TS-N2_quartet
 N                  0.99634000   -1.28376200   -0.81633800
 O                  4.16858300    0.40753500   -0.75374200
 O                 -1.48365800   -0.33458500   -3.24581100
 O                  2.11699300    1.03182800   -0.13583600
 O                 -1.07387400    0.34494300   -1.15416700
 C                  0.36293200   -2.47581500   -0.21871100
 C                  2.98094100    0.14968300   -0.53215000
 C                  2.46398500   -1.27602500   -0.66633600
 C                 -0.78004900   -0.31245200   -2.23220600
 C                  0.55852900   -1.04195300   -2.20549800
 H                  2.72187000   -1.79562800    0.26027500
 H                  2.95754200   -1.79041400   -1.49396900
 H                  0.50245900   -1.97086900   -2.77731400
 H                  1.28494000   -0.38588500   -2.69277400
 H                  0.96580900   -3.37197700   -0.38101700
 H                 -0.60835000   -2.63162800   -0.69500900
 C                  0.09561000   -2.26605900    1.26764100
 O                  0.05884200   -1.03851700    1.66938400
 O                 -0.11676000   -3.24340700    1.99709800
 O                 -0.25883300    1.93017600    1.23076300
 Co                 0.32643500    0.35680900    0.27724600
 O                 -1.62815400    2.37331600    2.24718400
 H                 -1.60035200    1.55990200    2.78210500
 O                 -3.59163700    1.68475300    0.44637700
 H                 -2.89438900    1.97683400    1.09175000
 O                 -3.05924200    2.17631700   -0.81788800
 H                 -2.38167500    1.48195800   -1.03121900
 H                  0.42851000    2.19934600    1.86573200
28
I-N2_quartet
 N                  0.90233000   -1.11490200   -0.68551200
 O                  4.17153200    0.37177900   -0.62433600
 O                 -1.51345500   -0.19855400   -3.17238300
 O                  2.13034400    1.11674700   -0.11064700
 O                 -1.02937100    0.57734100   -1.13284100
 C                  0.17671700   -2.24693400   -0.05420700
 C                  2.97250100    0.17693100   -0.43385700
 C                  2.37280300   -1.21600500   -0.50715800
 C                 -0.78857600   -0.15848900   -2.18287200
 C                  0.51532100   -0.93493800   -2.10868300
 H                  2.57766200   -1.71116700    0.44475100
 H                  2.81888500   -1.80588600   -1.30903800
 H                  0.43929600   -1.89971100   -2.61196100
 H                  1.28157300   -0.33762500   -2.60836000
 H                  0.71532900   -3.18263200   -0.20979900
 H                 -0.80960400   -2.33214200   -0.51603900
 C                 -0.04010300   -1.95987700    1.42061400
 O                  0.04101500   -0.69982500    1.74209800
 O                 -0.31311200   -2.85369000    2.21788700
 O                 -0.27780300    2.06477500    1.09387500
 Co                 0.32909000    0.53108800    0.26060700
 O                 -1.91110000    1.31890200    2.47038500
 H                 -1.35593000    0.51273700    2.44291200
 O                 -3.75821900    0.76134500    0.61425900
 H                 -3.07750200    0.99745600    1.31583600
 O                 -3.44550200    1.71788900   -0.44104400
 H                 -2.61678000    1.32986500   -0.81476800
 H                  0.23777600    2.17084700    1.91005800
28
TS-N3_quartet
 N                  0.90374300   -1.07291300   -0.65979000
 O                  4.24425200    0.23325700   -0.72225400
 O                 -1.52041500   -0.04262500   -3.09170000
 O                  2.26260800    1.08555900   -0.14760700
 O                 -0.95686200    0.71292000   -1.06560200
 C                  0.13464300   -2.16601100   -0.01052600
 C                  3.04469400    0.10035200   -0.48851000
 C                  2.36996300   -1.25838000   -0.52365300
 C                 -0.77117000   -0.03282700   -2.11872200
 C                  0.49506000   -0.86969500   -2.07371600
 H                  2.57615700   -1.75309800    0.42822400
 H                  2.75552700   -1.88205700   -1.33143000
 H                  0.36080800   -1.82792400   -2.57755900
 H                  1.27891000   -0.30915200   -2.58816100
 H                  0.62840600   -3.12650600   -0.16251100
 H                 -0.85966400   -2.21104600   -0.46070400
 C                 -0.05543400   -1.85670500    1.46366000
 O                  0.07501500   -0.59556100    1.77327200
 O                 -0.35516000   -2.72936200    2.27349700
 O                  0.02335000    2.16411500    1.15718200
 Co                 0.44929700    0.60292100    0.29949600
 O                 -2.13846800    1.32022600    2.11043300
 H                 -1.50608300    0.58473800    2.23307700
 O                 -3.78951600    0.45512100    0.58089400
 H                 -3.01029600    0.82019800    1.30730500
 O                 -3.58433200    1.38538700   -0.47872900
 H                 -2.66414500    1.16998700   -0.78400300
 H                  0.35423000    2.09440900    2.06791100
28
I-N3_quartet
 N                  0.87619900   -1.12852900   -0.59325300
 O                  4.07826100    0.41408100   -1.04579500
 O                 -1.74068400   -0.30429600   -2.92056000
 O                  2.10617200    1.15086100   -0.29799200
 O                 -1.09622700    0.56045100   -0.96136300
 C                  0.25095200   -2.24644700    0.15660100
 C                  2.92261500    0.20966600   -0.67516100
 C                  2.35775900   -1.19646600   -0.56917500
 C                 -0.94479300   -0.22878000   -1.98860700
 C                  0.34765100   -1.02490300   -1.97632400
 H                  2.67313600   -1.60509100    0.39374900
 H                  2.73102400   -1.84565700   -1.36271000
 H                  0.20531000   -2.01590600   -2.41014100
 H                  1.06816100   -0.47871100   -2.58947400
 H                  0.78190800   -3.18209600   -0.02451000
 H                 -0.78241700   -2.36114200   -0.18022300
 C                  0.20091600   -1.90182100    1.63346800
 O                  0.23158900   -0.62473900    1.89211800
 O                  0.09127300   -2.77007000    2.49681800
 O                 -0.13250400    2.11271400    1.15496800
 Co                 0.38608800    0.55777300    0.36082600
 O                 -2.71876700    0.09240700    2.21697800
 H                 -1.75547100   -0.01191700    2.14132300
 O                 -3.70500800    2.02082400    0.27611300
 H                 -2.94950800    0.72913900    1.51275600
 O                 -3.13276600    2.17622400   -0.90811800
 H                 -2.34099900    1.52239800   -0.93767600
 H                  0.55203700    2.33959700    1.80333900
27
SC-N2_doublet
 N                  0.94363800   -1.09757000   -0.86128300
 O                  4.16878800   -0.29522700    0.59500000
 O                 -1.84384500   -0.53914600   -3.06269400
 O                  2.16598800    0.69111800    0.73414200
 O                 -1.20338800    0.41184300   -1.13931500
 C                  0.36662400   -2.24539400   -0.09772400
 C                  2.97997800   -0.18910900    0.25556300
 C                  2.43148900   -1.09685100   -0.84056500
 C                 -1.01528400   -0.36337500   -2.16276700
 C                  0.35678100   -1.02791600   -2.22453300
 H                  2.82701900   -2.10794500   -0.73074100
 H                  2.79390800   -0.69397100   -1.78852300
 H                  0.29020400   -2.01280200   -2.69213200
 H                  0.99098500   -0.39030100   -2.84451900
 H                  1.07469500   -3.07518600   -0.07688200
 H                 -0.52849200   -2.59123900   -0.62085000
 C                 -0.08513800   -1.90217700    1.32226800
 O                 -0.29294600   -0.67567100    1.58870400
 O                 -0.27795000   -2.85882000    2.10542700
 O                 -0.16372900    2.34677800    0.74884500
 Co                 0.37884400    0.56959300   -0.00004300
 O                 -3.23815800    2.13342500   -0.94059700
 H                 -2.50913800    1.45734700   -1.06214700
 H                 -0.00756500    2.35587900    1.70488000
 H                 -1.13725300    2.48297600    0.63514200
 O                 -2.85822900    2.74716500    0.32056600
 H                 -3.36314200    2.22136400    0.96492700
28
RC-N2_doublet
 N                  1.04112800   -1.25815000   -0.67055400
 O                  3.97766800    0.72160500   -1.31298900
 O                 -1.58770500   -0.40085900   -3.07021400
 O                  2.00299600    1.19490400   -0.37340800
 O                 -0.93602500    0.61353600   -1.17895800
 C                  0.60648400   -2.45830500    0.09666500
 C                  2.88013800    0.37432500   -0.85548500
 C                  2.51670000   -1.10748100   -0.78087700
 C                 -0.82364300   -0.27010700   -2.09686500
 C                  0.39797500   -1.18461300   -2.01787600
 H                  2.97547300   -1.50173000    0.12840200
 H                  2.91873000   -1.65376900   -1.63650200
 H                  0.13561800   -2.18507300   -2.36472200
 H                  1.12463100   -0.77029700   -2.72105800
 H                  1.42332000   -2.76535500    0.75312300
 H                  0.37405200   -3.29315800   -0.56640900
 C                 -0.57986400   -2.15267200    1.00446500
 O                 -0.77370500   -0.90027600    1.26924300
 O                 -1.25271600   -3.07513900    1.47814700
 O                 -0.13609500    1.85019700    1.54568000
 Co                 0.46085800    0.29431100    0.37325000
 O                 -1.35601200    1.53818100    2.28146300
 H                 -1.37994500    0.55467400    2.18007900
 O                 -3.44057700    1.99839700    0.34081100
 H                 -2.74792000    1.95882100    1.03715600
 O                 -2.70895800    2.56598500   -0.78460300
 H                 -2.10995700    1.80675900   -1.04004600
 H                  0.51069800    1.95971200    2.26765000
28
TS-N2_doublet
 N                  1.02008900   -1.22935600   -0.68529600
 O                  4.08415900    0.58917200   -1.08457000
 O                 -1.50040500   -0.41752900   -3.17475100
 O                  2.04838900    1.14662400   -0.35251300
 O                 -0.96950000    0.56605600   -1.22867800
 C                  0.45345300   -2.44367700   -0.02220200
 C                  2.94291600    0.28245100   -0.72850700
 C                  2.50629200   -1.17378900   -0.65752400
 C                 -0.77175000   -0.26794600   -2.18023400
 C                  0.52187000   -1.07103500   -2.08601300
 H                  2.85244300   -1.57298800    0.29779500
 H                  2.94561100   -1.76296800   -1.46461500
 H                  0.40976200   -2.04882800   -2.55553200
 H                  1.26891100   -0.50770200   -2.65058200
 H                  1.25020500   -2.96477500    0.51078000
 H                  0.04485300   -3.12875400   -0.76552900
 C                 -0.61734100   -2.08780900    0.99678700
 O                 -0.72769900   -0.83011000    1.29096500
 O                 -1.29400700   -2.97766000    1.51970000
 O                 -0.12384800    1.91764200    1.12623400
 Co                 0.43991000    0.34294900    0.32756300
 O                 -1.24946600    1.77538800    2.38131900
 H                 -1.19582900    0.79921300    2.44169100
 O                 -3.44688800    1.60620000    0.61661100
 H                 -2.70366500    1.76462500    1.24868200
 O                 -2.96846600    2.25929200   -0.59503600
 H                 -2.29312500    1.60518600   -0.92570700
 H                  0.58647200    2.28455500    1.68472700
28
I-N2_doublet
 N                  0.96163400   -1.14186500   -0.77163800
 O                  4.28093900    0.22981800   -0.74458600
 O                 -1.40835300   -0.19952600   -3.29590400
 O                  2.26538200    1.06037100   -0.26085100
 O                 -0.91369900    0.59758200   -1.26678900
 C                  0.19792400   -2.23297700   -0.11067100
 C                  3.07520800    0.08262800   -0.55297000
 C                  2.42722000   -1.29003900   -0.58747100
 C                 -0.69114800   -0.16538100   -2.30015300
 C                  0.58304300   -0.98733200   -2.20000000
 H                  2.61387100   -1.76439700    0.37874000
 H                  2.85267400   -1.91913100   -1.37066900
 H                  0.47059600   -1.96301600   -2.67511100
 H                  1.37195500   -0.43505800   -2.71563100
 H                  0.71136100   -3.18788600   -0.22955800
 H                 -0.78581900   -2.30690700   -0.57970600
 C                 -0.02669400   -1.89291500    1.35200400
 O                  0.09689200   -0.62707800    1.63669000
 O                 -0.34271900   -2.75069400    2.17236700
 O                 -0.10863600    2.12948800    0.90227700
 Co                 0.44405000    0.54460000    0.12773100
 O                 -1.71246600    1.55304300    2.34456800
 H                 -1.23546900    0.69854700    2.32336500
 O                 -3.59363300    1.18836700    0.46836300
 H                 -2.89032600    1.36524100    1.16479300
 O                 -3.16967300    2.05197200   -0.62737400
 H                 -2.40114400    1.54523100   -0.98705100
 H                  0.44037700    2.27173500    1.69080300
28
TS-N3_doublet
 N                  0.95028200   -1.07378700   -0.74339800
 O                  4.36356500    0.00952300   -0.89593000
 O                 -1.36627300    0.06192800   -3.23421300
 O                  2.44417800    1.01463100   -0.35466700
 O                 -0.78205900    0.81344000   -1.21133800
 C                  0.10926900   -2.09012000   -0.06095800
 C                  3.16098600   -0.03396700   -0.64334300
 C                  2.40221300   -1.34808900   -0.59389800
 C                 -0.63468600    0.03709000   -2.24771200
 C                  0.56335000   -0.89176500   -2.16528400
 H                  2.57771300   -1.79494700    0.38737600
 H                  2.74470800   -2.04344300   -1.36143100
 H                  0.35807800   -1.85453400   -2.63567700
 H                  1.38960500   -0.41230800   -2.69491900
 H                  0.53165600   -3.08781700   -0.18629800
 H                 -0.88850800   -2.07641200   -0.50575700
 C                 -0.04923300   -1.72532400    1.40381800
 O                  0.17766300   -0.46874700    1.67571500
 O                 -0.40851500   -2.54835300    2.24074700
 O                  0.25672900    2.24448500    1.00307200
 Co                 0.61636200    0.65050700    0.16495200
 O                 -1.95176700    1.54534500    1.94562000
 H                 -1.34500400    0.79370900    2.09998200
 O                 -3.61007200    0.65879700    0.43415900
 H                 -2.83062800    1.03264000    1.14823300
 O                 -3.38838000    1.54837900   -0.65392400
 H                 -2.46579000    1.31652400   -0.94299900
 H                  0.58790500    2.17703600    1.91364000
28
I-N3_doublet
 N                  0.96360500   -1.11307000   -0.71509900
 O                  4.30892600    0.15964100   -0.98814700
 O                 -1.55280000   -0.16781600   -3.09669700
 O                  2.37146500    1.05011600   -0.32584800
 O                 -0.89145000    0.68937800   -1.13909300
 C                  0.22633900   -2.17939000    0.01007000
 C                  3.12183200    0.04831200   -0.68431000
 C                  2.43403700   -1.30433700   -0.64517200
 C                 -0.76508200   -0.11746000   -2.15625500
 C                  0.49135800   -0.96876800   -2.11541900
 H                  2.68265800   -1.76876100    0.31186000
 H                  2.77942600   -1.95695800   -1.44832600
 H                  0.32465100   -1.94635100   -2.57044200
 H                  1.25649800   -0.44201500   -2.69083400
 H                  0.72137200   -3.14349300   -0.11156800
 H                 -0.78236400   -2.25407100   -0.40311100
 C                  0.07582100   -1.80533300    1.47324300
 O                  0.17168300   -0.52931400    1.72205600
 O                 -0.17227800   -2.65076300    2.33028400
 O                  0.13351900    2.20589000    0.96567900
 Co                 0.56820300    0.61380600    0.20216800
 O                 -2.61300100    0.40148800    2.19548600
 H                 -1.67585600    0.16199200    2.08635300
 O                 -3.49875500    2.20424300    0.09722600
 H                 -2.80481700    0.97912700    1.43170600
 O                 -2.92549700    2.31668900   -1.09120900
 H                 -2.13711200    1.65967500   -1.10399500
 H                  0.70096900    2.31196800    1.74495900
37
SC-E1_quartet
 N                  0.13699200    8.64859800    4.60620900
 C                 -0.35400900    7.67975700    5.61327100
 C                 -0.49118700    6.30363000    4.98403900
 N                  0.81581300    5.84395200    4.45892000
 C                  0.80553500    9.81553300    5.21110700
 C                  1.84817000   10.43628800    4.27587900
 O                  2.40250700    9.65766800    3.42977000
 O                  2.12983200   11.64554300    4.43012400
 C                 -0.91466100    9.06161500    3.65151800
 C                 -0.65858400    8.68418100    2.19418800
 O                  0.41436000    8.04512400    1.92296300
 O                 -1.51709100    9.02157700    1.35404400
 C                  1.71782800    5.36033200    5.52686100
 C                  2.87641800    6.29628400    5.86575900
 O                  3.08602900    7.29768000    5.10349500
 O                  3.57282700    6.00375600    6.86262100
 C                  0.67736200    4.85178000    3.38004400
 C                  1.85288600    4.89270600    2.40485600
 O                  2.49714600    6.00172700    2.32969500
 O                  2.08745000    3.88923600    1.70645300
 O                  2.67469800    7.16174500   -0.10217600
 H                  0.37227400    7.65035800    6.42770700
 H                 -1.18807400    6.34825500    4.14500600
 H                 -0.89399000    5.59622400    5.71847400
 H                  1.35131300    9.47882800    6.09666900
 H                  0.08726600   10.57827500    5.52704600
 H                 -1.04237500   10.14683600    3.68701900
 H                 -1.31652100    7.99418200    6.03368200
 H                 -0.20962700    5.10020800    2.79072300
 H                  0.54894300    3.83553500    3.76509800
 H                  2.71829500    6.63373500    0.74080300
 H                  1.15589400    5.15560400    6.44256000
 H                  2.16842700    4.41404700    5.21556500
 H                 -1.87512700    8.62423500    3.93667100
 O                  1.25101300    7.08496300   -0.41955500
 H                  0.84562700    7.52210600    0.38446000
 Co                 1.75031800    7.61124700    3.53350400
37
TS-E1_quartet
 N                  0.07104800    8.73871400    4.60148500
 C                 -0.32309200    7.67768900    5.55421800
 C                 -0.43230300    6.34199800    4.84454300
 N                  0.86064600    5.94784100    4.22198200
 C                  0.70261900    9.89433800    5.26099200
 C                  1.69759700   10.59355300    4.33434400
 O                  2.22725600    9.87603600    3.41919900
 O                  1.97016800   11.79353100    4.55088800
 C                 -1.03837400    9.15830400    3.71668000
 C                 -0.97453300    8.60689000    2.29349800
 O                  0.10516300    8.00875300    1.94173800
 O                 -1.95123100    8.79549900    1.54802300
 C                  1.84793900    5.51005000    5.23704500
 C                  3.13505100    6.33089000    5.26660200
 O                  3.21161700    7.37363700    4.53337000
 O                  4.04161800    5.94050700    6.03441000
 C                  0.57701700    4.86970000    3.24640400
 C                  1.75871600    4.31381800    2.44554400
 O                  2.83518000    4.98053900    2.35032800
 O                  1.55388800    3.20106100    1.89982400
 O                  2.96586400    7.32601300    1.18189100
 H                  0.44397900    7.63044800    6.32919000
 H                 -1.17487800    6.40099600    4.04576100
 H                 -0.76883300    5.57345300    5.55075600
 H                  1.27942400    9.53191300    6.11612500
 H                 -0.03538600   10.61154300    5.63247400
 H                 -1.02270900   10.24676500    3.61720600
 H                 -1.27771500    7.91492100    6.03915300
 H                 -0.14040000    5.25804100    2.51829500
 H                  0.09777800    4.02537700    3.75629800
 H                  2.91238800    6.41716400    1.61144600
 H                  1.40907800    5.56588100    6.23735700
 H                  2.12052100    4.46478700    5.07606400
 H                 -2.00602300    8.89285400    4.15224800
 O                  1.95449400    7.22555000    0.13695200
 H                  1.15411100    7.54111700    0.62491800
 Co                 1.60259500    7.85617600    3.33721700
37
RC-E1_quartet
 N                  0.07533700    8.74937300    4.58528700
 C                 -0.30993300    7.66684500    5.51551100
 C                 -0.41808900    6.34517200    4.78004200
 N                  0.87429700    5.96146500    4.14925500
 C                  0.72622400    9.88267900    5.26312200
 C                  1.68799300   10.61311300    4.32562800
 O                  2.17346500    9.93187700    3.36003100
 O                  1.97683900   11.80237900    4.57879500
 C                 -1.04962600    9.20278600    3.73971000
 C                 -1.08890200    8.59799600    2.33711400
 O                 -0.02875300    8.01094800    1.91913100
 O                 -2.12719700    8.74624300    1.66685900
 C                  1.86747200    5.53484400    5.16334100
 C                  3.14614700    6.36891800    5.18536600
 O                  3.20486200    7.41433500    4.45826200
 O                  4.06239000    5.98217600    5.94584300
 C                  0.58165400    4.86952900    3.18861700
 C                  1.76763200    4.20922700    2.47598800
 O                  2.84260500    4.86001600    2.27096300
 O                  1.57804800    3.02696700    2.10448100
 O                  2.88626200    7.30400400    1.56056000
 H                  0.45930700    7.60632100    6.28722200
 H                 -1.16247500    6.41523900    3.98390400
 H                 -0.75096600    5.56297200    5.47330000
 H                  1.33093200    9.49317400    6.08643700
 H                  0.00107300   10.58706600    5.68218600
 H                 -0.96527300   10.28286400    3.59116900
 H                 -1.26330800    7.88947200    6.01000400
 H                 -0.07391400    5.27357900    2.41155700
 H                  0.03076600    4.07115100    3.69882600
 H                  2.86196800    6.31457300    1.84113800
 H                  1.43204800    5.59004800    6.16512200
 H                  2.14878800    4.49084800    5.00917800
 H                 -2.00912800    9.02190200    4.23352900
 O                  2.11607800    7.29230700    0.31866800
 H                  1.22241700    7.54315700    0.64736800
 Co                 1.56733500    7.89958000    3.24315400
37
TS-E2_quartet
 N                  0.12458800    8.71978800    4.57806500
 C                 -0.28318500    7.63948000    5.51331500
 C                 -0.41684200    6.33347500    4.76342600
 N                  0.87706500    5.95785500    4.12786200
 C                  0.78538800    9.84542400    5.27593500
 C                  1.69958400   10.59712700    4.31349200
 O                  2.13522000    9.91715400    3.31655400
 O                  2.00395600   11.77826100    4.55683800
 C                 -1.01561700    9.21514300    3.75846900
 C                 -1.07116500    8.62256600    2.35860000
 O                 -0.00474800    8.03216700    1.94217200
 O                 -2.09796100    8.77276500    1.68099600
 C                  1.87607400    5.55172600    5.14287100
 C                  3.05825200    6.50464500    5.26090500
 O                  3.07063000    7.55280200    4.52565600
 O                  3.95475000    6.22023100    6.07873700
 C                  0.59043100    4.85897000    3.17009400
 C                  1.77789200    4.20031900    2.45664500
 O                  2.88505700    4.81480600    2.35320400
 O                  1.54532300    3.06060100    1.98711100
 O                  2.66316200    7.34433800    1.85434300
 H                  0.48606800    7.56281600    6.28265100
 H                 -1.16113600    6.42004600    3.96939000
 H                 -0.74873500    5.54254400    5.44560700
 H                  1.41696400    9.43957400    6.06935800
 H                  0.05386000   10.51970600    5.72749300
 H                 -0.90807300   10.29459800    3.62663400
 H                 -1.22735300    7.89541700    6.00413500
 H                 -0.07119500    5.25672400    2.39583400
 H                  0.04507200    4.06280800    3.68906900
 H                  2.78950800    6.35260100    2.02838100
 H                  1.41170800    5.47479800    6.13005600
 H                  2.27469800    4.56450900    4.90747000
 H                 -1.96218600    9.04179200    4.27502900
 O                  2.11570300    7.13183500    0.10395600
 H                  1.22208600    7.42710300    0.36052200
 Co                 1.51753400    7.93063200    3.25179500
37
I-E1_quartet
 N                  0.19757300    8.73774700    4.54683600
 C                 -0.17317700    7.67246800    5.52536100
 C                 -0.33627900    6.34062500    4.82280100
 N                  0.89693700    5.91180400    4.09914300
 C                  0.79935700    9.92810200    5.19959700
 C                  1.71806200   10.64248400    4.21428000
 O                  2.14472100    9.92316200    3.23226400
 O                  2.03387300   11.82384700    4.40944300
 C                 -0.95820700    9.14722500    3.69538600
 C                 -0.98861200    8.39925000    2.37812600
 O                  0.11383100    7.78663800    2.07106200
 O                 -1.98536500    8.42504000    1.65558600
 C                  1.93607800    5.45476200    5.03791100
 C                  2.84230500    6.57217100    5.52209600
 O                  2.75238400    7.71062000    4.93006200
 O                  3.63740800    6.34294000    6.44776100
 C                  0.49009900    4.81555600    3.18643600
 C                  1.55831200    4.17810000    2.28971800
 O                  2.66781500    4.75523600    2.09724500
 O                  1.21137300    3.08656700    1.76930300
 O                  2.89080400    7.41227800    2.17333700
 H                  0.60832700    7.63392300    6.28194900
 H                 -1.14235800    6.39979900    4.08981300
 H                 -0.62289700    5.58117900    5.55953900
 H                  1.40841300    9.59526200    6.04073600
 H                  0.02299400   10.59838600    5.57211200
 H                 -0.85130400   10.20562000    3.44911100
 H                 -1.10936100    7.94605000    6.02032800
 H                 -0.28134100    5.21099800    2.52200700
 H                  0.03202500    4.00894300    3.77160100
 H                  2.79965400    6.42074500    2.12468900
 H                  1.49942600    4.94810000    5.90570100
 H                  2.58197100    4.74042900    4.52547400
 H                 -1.89577000    9.02198900    4.23938900
 O                  2.08759300    7.51306700    0.01702000
 H                  1.26718200    7.60786200    0.54091300
 Co                 1.58062900    7.97897300    3.33673000
37
SC-E1_doublet
 N                  0.08204300    8.70624900    4.69967400
 C                 -0.35364500    7.69456000    5.67842200
 C                 -0.47591800    6.33931100    4.98708600
 N                  0.82096300    5.92550300    4.37161700
 C                  0.82268900    9.86148900    5.21043800
 C                  1.87749500   10.32968100    4.19629900
 O                  2.29760600    9.46791500    3.33860300
 O                  2.29714200   11.50133000    4.26697800
 C                 -0.95239900    9.07253500    3.72103300
 C                 -0.72265500    8.49653200    2.32588100
 O                  0.34623200    7.80666100    2.14254800
 O                 -1.56588900    8.72273100    1.43987300
 C                  1.76424500    5.38816000    5.39249400
 C                  2.82564300    6.39002800    5.80851800
 O                  2.93081700    7.44544900    5.08339200
 O                  3.55427200    6.13483800    6.78470900
 C                  0.62864900    4.93835300    3.28924200
 C                  1.82024600    4.89280100    2.32798500
 O                  2.65397600    5.85802900    2.37577100
 O                  1.86879400    3.92982100    1.53102700
 O                  2.77977700    7.24436600    0.08978000
 H                  0.39093500    7.65520000    6.47559900
 H                 -1.21094200    6.39836100    4.18245800
 H                 -0.81908600    5.58174100    5.69903000
 H                  1.36047400    9.56279300    6.11366500
 H                  0.17239800   10.70448600    5.46706300
 H                 -0.99324500   10.15959900    3.61441700
 H                 -1.31984400    7.95046600    6.13189500
 H                 -0.24168500    5.23413500    2.70052400
 H                  0.43919500    3.93846600    3.69148800
 H                  2.84538000    6.64540800    0.88653700
 H                  1.22123000    5.03101200    6.27098300
 H                  2.29395500    4.53195300    4.96852500
 H                 -1.94192000    8.75194200    4.06087100
 O                  1.37085400    7.09879700   -0.26438700
 H                  0.91895600    7.42527200    0.56127800
 Co                 1.62073800    7.62857600    3.65714900
37
TS-E2_doublet
 N                  0.07500500    8.72958700    4.66364000
 C                 -0.19884900    7.66612700    5.64386800
 C                 -0.33051800    6.35182800    4.89739000
 N                  0.89836800    6.01346600    4.09387700
 C                  0.75714200    9.92536600    5.16995600
 C                  1.65929100   10.51653000    4.08360000
 O                  2.02607200    9.72335400    3.13851400
 O                  2.01309200   11.70666100    4.16823100
 C                 -1.08309200    9.05913700    3.80774600
 C                 -0.96616400    8.53354700    2.37985400
 O                  0.13159800    7.95041600    2.05043400
 O                 -1.92208800    8.70025600    1.60238800
 C                  1.97227200    5.51096600    4.99775400
 C                  2.90925400    6.61290700    5.44870700
 O                  2.86310500    7.71109900    4.77749100
 O                  3.69494300    6.40906200    6.38927200
 C                  0.45926300    4.93646700    3.15458800
 C                  1.49842900    4.19856500    2.30111500
 O                  2.63872800    4.70669700    2.06979000
 O                  1.10401800    3.09664700    1.85092200
 O                  2.82857200    7.26033100    1.97912600
 H                  0.62680100    7.63921300    6.35618600
 H                 -1.16192900    6.41221200    4.19293700
 H                 -0.54231100    5.53356400    5.59234100
 H                  1.39986700    9.63838800    6.00484500
 H                  0.05846900   10.68922300    5.52447900
 H                 -1.19166900   10.14446500    3.74139400
 H                 -1.12275700    7.85228200    6.20512400
 H                 -0.26220700    5.38220500    2.46653600
 H                 -0.06792500    4.17234600    3.73420600
 H                  2.77124500    6.24478000    2.01276100
 H                  1.54574500    4.99355600    5.86083000
 H                  2.58674500    4.79840400    4.44605200
 H                 -2.00884800    8.67396000    4.24411700
 O                  2.58884000    7.43921300    0.36951700
 H                  1.65087600    7.68954400    0.45381400
 Co                 1.51299400    7.83477700    3.40926300
37
I-E1_doublet
 N                  0.14549800    8.68545500    4.61722600
 C                 -0.18554300    7.66429200    5.64446500
 C                 -0.31340000    6.34021600    4.92937400
 N                  0.91230600    6.04374900    4.09776300
 C                  0.77531000    9.91364800    5.15913900
 C                  1.67106200   10.50809300    4.08227400
 O                  2.03966400    9.68278200    3.15289800
 O                  2.02478300   11.69105300    4.12789700
 C                 -1.02656100    9.02855200    3.75407000
 C                 -0.89159800    8.47607000    2.34862500
 O                  0.23927400    7.91215900    2.07004800
 O                 -1.81717600    8.58904800    1.53980400
 C                  2.01122300    5.52718100    4.96401500
 C                  2.85298400    6.64969600    5.52796300
 O                  2.74525000    7.79221300    4.92938700
 O                  3.62128600    6.44828300    6.47595500
 C                  0.46033000    4.99719800    3.11968900
 C                  1.46155100    4.26069100    2.21753700
 O                  2.67092100    4.61800100    2.13886500
 O                  0.94155000    3.30337900    1.59108200
 O                  2.88459100    7.28317100    2.32105900
 H                  0.61522600    7.65572400    6.38240800
 H                 -1.16238200    6.36473700    4.24509900
 H                 -0.47554800    5.52266400    5.63576800
 H                  1.40287600    9.64335700    6.00875700
 H                  0.02504100   10.63338900    5.48987900
 H                 -1.10867100   10.11381900    3.67503700
 H                 -1.12011600    7.91412600    6.15401000
 H                 -0.27414600    5.46950100    2.46715500
 H                 -0.05955400    4.22511100    3.69544400
 H                  2.83131400    6.29774900    2.23430200
 H                  1.61200400    4.89926500    5.76333100
 H                  2.67411900    4.92470100    4.34138500
 H                 -1.94878100    8.66123400    4.20666100
 O                  2.25259800    7.33144200    0.12811000
 H                  1.41579000    7.54583200    0.58138900
 Co                 1.51700600    7.85936800    3.47139400
35
EDTA-CoIII-OH_singlet
 N                  0.14959400    8.68146900    4.60447900
 C                 -0.18596000    7.66874400    5.63635700
 C                 -0.31324400    6.33913300    4.92964300
 N                  0.91724600    6.02908600    4.11153400
 C                  0.78210600    9.91134300    5.13438700
 C                  1.68553000   10.49298700    4.05540800
 O                  2.05792700    9.66144800    3.13572200
 O                  2.04071000   11.67754200    4.09630900
 C                 -1.01639000    9.01619000    3.73377700
 C                 -0.87968800    8.44127400    2.33640000
 O                  0.24973600    7.88341700    2.05501300
 O                 -1.81615400    8.54035400    1.53253500
 C                  2.00704300    5.52054000    4.99332200
 C                  2.85559800    6.64524700    5.54140500
 O                  2.75561900    7.77928500    4.93019700
 O                  3.62269100    6.44746600    6.49384700
 C                  0.47012300    4.97520100    3.13982900
 C                  1.46621100    4.23110600    2.23523800
 O                  2.70370300    4.47492600    2.26252500
 O                  0.90435000    3.37287700    1.50553400
 O                  2.86426400    7.24559800    2.27987100
 H                  0.61229500    7.66256000    6.37735500
 H                 -1.15594900    6.36451300    4.23738800
 H                 -0.48796800    5.52784400    5.64069400
 H                  1.40632400    9.64765300    5.98876100
 H                  0.03635300   10.64038300    5.45617300
 H                 -1.09284300   10.10064700    3.63657000
 H                 -1.12233200    7.92009900    6.14272000
 H                 -0.26938200    5.44085700    2.48953300
 H                 -0.04524400    4.20177900    3.71991100
 H                  2.86817300    6.26841200    2.30007900
 H                  1.59893900    4.91026900    5.80215400
 H                  2.66545700    4.90155300    4.38198400
 H                 -1.94316500    8.66257300    4.18864200
 Co                 1.52951400    7.83391800    3.46626200
35
EDTA-CoIII-OH_triplet
 N                  0.19520200    8.73156300    4.53784300
 C                 -0.16836300    7.67872800    5.53120600
 C                 -0.31774500    6.34025800    4.83827000
 N                  0.91328300    5.92574100    4.09363100
 C                  0.80870000    9.92932400    5.16364700
 C                  1.71967800   10.61899000    4.15330500
 O                  2.12850100    9.88285000    3.17800200
 O                  2.04394600   11.80384000    4.32345800
 C                 -0.96842700    9.13466500    3.69603800
 C                 -1.02661000    8.37129500    2.38586100
 O                  0.05987100    7.76990400    2.04564800
 O                 -2.06131900    8.39206500    1.70491100
 C                  1.96123200    5.45497900    5.02001400
 C                  2.83294500    6.57202000    5.56951700
 O                  2.74904300    7.72064200    5.00662500
 O                  3.59922300    6.31525800    6.51617100
 C                  0.48935500    4.82596800    3.18769300
 C                  1.53287200    4.16582400    2.27696200
 O                  2.64837500    4.71990100    2.06070900
 O                  1.15246700    3.07871300    1.76842600
 O                  2.86191400    7.40371100    2.18430300
 H                  0.61208700    7.65474700    6.28892500
 H                 -1.13371700    6.38489100    4.11546300
 H                 -0.57964700    5.57572700    5.57843100
 H                  1.42550500    9.60967500    6.00401300
 H                  0.04155500   10.61261800    5.53237100
 H                 -0.85928000   10.18972100    3.43642500
 H                 -1.10880700    7.94552300    6.02227500
 H                 -0.28745000    5.22510100    2.53229600
 H                  0.03205900    4.02911700    3.78617400
 H                  2.78103100    6.41917300    2.11124400
 H                  1.52956400    4.89075200    5.85377600
 H                  2.62974800    4.78795800    4.47352800
 H                 -1.89821500    9.02336600    4.25673400
 Co                 1.58261200    7.93368300    3.33766100
35
EDTA-CoIII-OH_quintet
 N                  0.15513400    8.71585200    4.57356600
 C                 -0.20771500    7.66623900    5.54843300
 C                 -0.36557100    6.34009800    4.83518200
 N                  0.88630300    5.93410700    4.13285400
 C                  0.81398400    9.88110900    5.18280500
 C                  1.72085300   10.55698600    4.15916800
 O                  2.09276700    9.82835200    3.17051600
 O                  2.06949700   11.73812600    4.33460900
 C                 -0.99165500    9.13591900    3.74178200
 C                 -1.05696600    8.43763700    2.39195600
 O                 -0.00307400    7.82393500    2.00407900
 O                 -2.10571200    8.52777400    1.72642600
 C                  1.91132700    5.48562000    5.10239300
 C                  2.84099500    6.59784400    5.56005300
 O                  2.83296600    7.69221900    4.88652700
 O                  3.58258200    6.38906400    6.53567000
 C                  0.52227000    4.83776400    3.19565500
 C                  1.62206500    4.20032900    2.33328800
 O                  2.76639000    4.73050000    2.23574400
 O                  1.25814100    3.14715700    1.74903500
 O                  2.83987200    7.39526600    1.82551800
 H                  0.57895000    7.61607600    6.30146800
 H                 -1.15527800    6.40568500    4.08545200
 H                 -0.65292400    5.56195100    5.55059200
 H                  1.44572900    9.54406900    6.00631400
 H                  0.09036700   10.59960100    5.57804700
 H                 -0.90145200   10.20369000    3.52767900
 H                 -1.14294700    7.91698400    6.06188300
 H                 -0.23087300    5.23127800    2.51021700
 H                  0.05183200    4.02900900    3.76699500
 H                  2.90519600    6.40585700    1.89373700
 H                  1.44608300    5.01712300    5.97479600
 H                  2.54577800    4.74159900    4.61933900
 H                 -1.93474800    8.99181700    4.27639500
 Co                 1.69101800    7.79165400    3.19338400
41
SC-E2_quartet
 N                  0.14806400    8.63713500    4.62024200
 C                 -0.34302300    7.67073900    5.63151000
 C                 -0.48490900    6.29093000    5.00899300
 N                  0.80889000    5.82235800    4.45953700
 C                  0.79570600    9.81602700    5.22665700
 C                  1.82327200   10.46726700    4.29755000
 O                  2.42925000    9.68673800    3.47964700
 O                  2.04998500   11.68625800    4.41934300
 C                 -0.89885500    9.03869500    3.65531800
 C                 -0.53416200    8.82805100    2.18766900
 O                  0.50337800    8.12234100    1.93839100
 O                 -1.28344100    9.32399800    1.32435200
 C                  1.71597400    5.30635100    5.50572200
 C                  2.82187200    6.27124000    5.92676800
 O                  3.04812000    7.28314000    5.18058700
 O                  3.47087200    5.99187100    6.95726500
 C                  0.64657800    4.85895500    3.35843400
 C                  1.77207200    4.95421000    2.33024000
 O                  2.41063300    6.06868100    2.28149500
 O                  1.97367400    3.99173400    1.56881500
 O                  3.09041400    7.37878400    0.04767900
 H                  0.38343000    7.64595400    6.44582400
 H                 -1.19868100    6.32944600    4.18443200
 H                 -0.87432500    5.58875800    5.75563100
 H                  1.34879700    9.48779700    6.11080900
 H                  0.06196300   10.56327700    5.54339100
 H                 -1.16074600   10.09078400    3.79449700
 H                 -1.30516000    7.98669100    6.05154400
 H                 -0.27090200    5.09992900    2.81486200
 H                  0.55949500    3.82866200    3.71637100
 H                  2.80272700    6.81663500    0.82281700
 H                  1.15330900    5.00109800    6.39285600
 H                  2.22422000    4.41480900    5.12810900
 H                 -1.80995200    8.46223500    3.83581800
 O                  1.89322000    8.15297800   -0.29417100
 H                  1.32473000    8.12123900    0.54015600
 Co                 1.78463600    7.60798000    3.57953700
 O                  3.72299900   10.57998100    1.30336000
 H                  3.23657600   10.32041000    2.13811400
 O                  2.62996500   10.77079200    0.35814600
 H                  2.43246100    9.84256300    0.07481500
41
TS-E3_quartet
 N                  0.09566900    8.74828600    4.61340000
 C                 -0.30013000    7.69749700    5.57966000
 C                 -0.42202400    6.35974100    4.87718200
 N                  0.86312200    5.96028000    4.24015900
 C                  0.67937400    9.92971900    5.27582900
 C                  1.67892400   10.65180900    4.37469400
 O                  2.29191600    9.91740900    3.51926300
 O                  1.88365400   11.86720100    4.54647100
 C                 -0.99921200    9.12842600    3.68990500
 C                 -0.80112300    8.70738400    2.23331100
 O                  0.29411000    8.10925000    1.92922800
 O                 -1.70522100    8.97503000    1.42427600
 C                  1.83793900    5.45346000    5.23539400
 C                  3.14476300    6.23958900    5.30748400
 O                  3.23760000    7.33079500    4.64855600
 O                  4.04765900    5.77837700    6.03792300
 C                  0.56036600    4.93662200    3.21339100
 C                  1.72226300    4.43696200    2.34969500
 O                  2.80463300    5.09775200    2.29000000
 O                  1.49389500    3.37429500    1.72035400
 O                  3.25308400    7.52418300    1.41756700
 H                  0.47436000    7.65107500    6.34764900
 H                 -1.17385400    6.42164000    4.08773300
 H                 -0.75354500    5.59465400    5.58873500
 H                  1.24456400    9.59140100    6.14857100
 H                 -0.08850800   10.62836800    5.61965500
 H                 -1.11209200   10.21521000    3.68813800
 H                 -1.24942600    7.94547500    6.06926600
 H                 -0.17582600    5.36119200    2.52571100
 H                  0.09729600    4.06192900    3.68538300
 H                  3.04536800    6.56746300    1.65321100
 H                  1.39744300    5.47913600    6.23641900
 H                  2.08305700    4.40950300    5.02833500
 H                 -1.95064800    8.71426600    4.03460100
 O                  2.38729100    7.78853900    0.27536400
 H                  1.50834600    7.91444100    0.72150600
 Co                 1.67130100    7.86083700    3.43541400
 O                  3.59223600   10.86522700    1.36363200
 H                  3.10984000   10.59058200    2.19527200
 O                  2.58171100   10.63684100    0.33901100
 H                  2.61505300    9.65807100    0.22779100
41
RC-E2_quartet
 N                  0.08295800    8.77511400    4.61038000
 C                 -0.30250600    7.67036100    5.51503300
 C                 -0.38875300    6.36679400    4.74563600
 N                  0.91836700    6.00223400    4.12998200
 C                  0.67841000    9.91897200    5.32303100
 C                  1.64419700   10.69344100    4.42717800
 O                  2.20037400   10.01656100    3.48942600
 O                  1.87345400   11.89152300    4.67255300
 C                 -1.02699300    9.20834900    3.73116300
 C                 -0.95678700    8.69615700    2.29318100
 O                  0.12874100    8.12402900    1.92193700
 O                 -1.93999700    8.89320500    1.55713700
 C                  1.88431700    5.52818000    5.15073500
 C                  3.15438500    6.36888300    5.25719000
 O                  3.23026200    7.44600500    4.57773400
 O                  4.04619700    5.95511500    6.03071300
 C                  0.63686600    4.94716900    3.12322700
 C                  1.83395700    4.29258600    2.42347300
 O                  2.87494100    4.97433600    2.15047100
 O                  1.68935200    3.08527700    2.12084700
 O                  3.02024400    7.45268800    1.68147600
 H                  0.45905200    7.59990100    6.29371300
 H                 -1.11727000    6.45495700    3.93652500
 H                 -0.73152900    5.56529900    5.41089000
 H                  1.27033400    9.53667400    6.15893700
 H                 -0.08027500   10.59539600    5.72751700
 H                 -1.01895500   10.29908300    3.65979600
 H                 -1.26435400    7.87268500    6.00164100
 H                  0.01058200    5.38935700    2.34280900
 H                  0.06115900    4.14228600    3.59267100
 H                  2.91355800    6.43366200    1.82254800
 H                  1.41786400    5.52448700    6.14004100
 H                  2.18035500    4.49659600    4.94745500
 H                 -1.99375500    8.92552800    4.15779500
 O                  2.35270300    7.70492000    0.40796200
 H                  1.41719100    7.83480400    0.70270200
 Co                 1.64118500    7.96056400    3.33783000
 O                  3.66072500   10.81187000    1.38827600
 H                  3.12299500   10.61834400    2.20823400
 O                  2.69505700   10.54556600    0.33011800
 H                  2.68662500    9.56096100    0.29517600
41
TS-E4_quartet
 N                  0.13402100    8.75648200    4.64114600
 C                 -0.20348900    7.64737100    5.56935500
 C                 -0.35068000    6.36334800    4.78641600
 N                  0.91110200    6.01029600    4.07023500
 C                  0.72767900    9.91615500    5.34534200
 C                  1.62086400   10.71913700    4.40460300
 O                  2.11747600   10.05276400    3.42263400
 O                  1.85709100   11.91244600    4.64568200
 C                 -1.03406100    9.18306700    3.82009100
 C                 -0.99667700    8.68541600    2.38120000
 O                  0.11611800    8.19320200    1.96261600
 O                 -2.01102400    8.81778200    1.67957500
 C                  1.93991100    5.52782500    5.01863300
 C                  2.94632500    6.59371800    5.42805400
 O                  2.97874500    7.68090900    4.74829300
 O                  3.71324500    6.34570300    6.37625000
 C                  0.54497300    4.95529200    3.08688300
 C                  1.65921700    4.30070600    2.26230700
 O                  2.75364100    4.91221400    2.05023200
 O                  1.38103600    3.16664500    1.80801600
 O                  2.82759500    7.45805900    2.03277700
 H                  0.60079200    7.57003300    6.30218300
 H                 -1.13489900    6.46809600    4.03396800
 H                 -0.64153700    5.54670200    5.45629900
 H                  1.36576700    9.54430000    6.15007600
 H                 -0.04414000   10.55277200    5.78334100
 H                 -1.04682600   10.27401800    3.76725500
 H                 -1.13054300    7.86755600    6.10863000
 H                 -0.15895300    5.39760900    2.37687000
 H                  0.01921300    4.14888500    3.60920400
 H                  2.79667100    6.43140000    2.02388700
 H                  1.48200900    5.10377400    5.91706000
 H                  2.52176000    4.73670800    4.54340200
 H                 -1.96753300    8.87099800    4.29312800
 O                  2.73615400    7.69663500    0.23999800
 H                  1.76664900    7.60955000    0.23635900
 Co                 1.57022000    8.02270200    3.33457000
 O                  3.74532900   10.73014200    1.37158400
 H                  3.15937700   10.58619300    2.16264200
 O                  2.83875300   10.41138200    0.27531800
 H                  2.85386200    9.41193400    0.26902300
41
I-E2_quartet
 N                  0.21821400    8.75784700    4.60225900
 C                 -0.17282000    7.66344300    5.54021200
 C                 -0.32877800    6.35449300    4.79373700
 N                  0.91250000    5.94048700    4.07819400
 C                  0.78260500    9.93453400    5.31243200
 C                  1.69718400   10.71813900    4.37703900
 O                  2.17998600   10.03396400    3.39372300
 O                  1.95853700   11.90341200    4.60846500
 C                 -0.91672200    9.18050900    3.72640100
 C                 -0.85069900    8.54009300    2.35643500
 O                  0.27665300    7.95283900    2.07520500
 O                 -1.79245700    8.61324000    1.56996800
 C                  1.93795200    5.44758600    5.01241600
 C                  2.83878300    6.54425700    5.55095000
 O                  2.76478000    7.70653100    4.99616000
 O                  3.61610500    6.28753200    6.48129300
 C                  0.51623800    4.88405300    3.11632800
 C                  1.59546900    4.27813800    2.21092700
 O                  2.68909300    4.88537300    2.01339200
 O                  1.27481400    3.18361200    1.68226600
 O                  2.99604400    7.49179100    2.27611400
 H                  0.59394600    7.59931700    6.31016300
 H                 -1.12166800    6.44197000    4.04883800
 H                 -0.63336000    5.57517900    5.50201700
 H                  1.38892700    9.57978400    6.14691000
 H                 -0.01621600   10.56762200    5.70193300
 H                 -0.85837000   10.25948400    3.57120600
 H                 -1.11735900    7.92529200    6.02551900
 H                 -0.24156400    5.31044800    2.45461300
 H                  0.04422600    4.05701700    3.65995800
 H                  2.85575800    6.50864300    2.14075100
 H                  1.49175600    4.90805300    5.85514400
 H                  2.59186100    4.75364900    4.48169700
 H                 -1.87105300    8.96428000    4.20903900
 O                  2.39126300    7.93509000    0.16618500
 H                  1.51031100    7.87185700    0.58473900
 Co                 1.64460300    8.04059500    3.41395300
 O                  3.67638400   10.81064300    1.24940600
 H                  3.15745500   10.63263700    2.07601800
 O                  2.67243900   10.57289700    0.21794700
 H                  2.61241400    9.56358900    0.20518800
41
TS-E5_quartet
 N                  0.27433300    8.73611500    4.57074600
 C                 -0.16113700    7.67900800    5.53148200
 C                 -0.33299300    6.35436400    4.81713400
 N                  0.90025500    5.89842900    4.10927400
 C                  0.84153800    9.92365800    5.25795100
 C                  1.77049000   10.67446300    4.31071000
 O                  2.26166800    9.96202200    3.35135600
 O                  2.03178700   11.86593000    4.51084200
 C                 -0.82878400    9.14783600    3.64993100
 C                 -0.70865500    8.50553500    2.28382200
 O                  0.41500400    7.88908600    2.05390000
 O                 -1.61267400    8.59684000    1.45589200
 C                  1.90955500    5.37835700    5.04726600
 C                  2.79635500    6.46059900    5.63703000
 O                  2.75208500    7.63156800    5.09324800
 O                  3.53454700    6.18929600    6.59316900
 C                  0.46456800    4.84256300    3.16124800
 C                  1.50913100    4.17880100    2.25619600
 O                  2.60033100    4.76467700    1.98774300
 O                  1.16144800    3.06527700    1.79023500
 O                  3.08049200    7.29173000    2.41606100
 H                  0.58605300    7.62214300    6.32020400
 H                 -1.12158900    6.43916300    4.06745000
 H                 -0.65220800    5.59604100    5.54120100
 H                  1.43507900    9.58384200    6.10769100
 H                  0.04450000   10.57382200    5.62248600
 H                 -0.77857700   10.22749300    3.49839100
 H                 -1.11115500    7.97489000    5.98548100
 H                 -0.27843900    5.28835300    2.49543800
 H                 -0.03653800    4.04353000    3.71969300
 H                  2.84555700    6.33669800    2.19974700
 H                  1.44969300    4.80878900    5.86217900
 H                  2.57593000    4.70575300    4.50335600
 H                 -1.79817600    8.91952900    4.09541200
 O                  2.58319300    8.42654100    0.22577400
 H                  1.75803000    8.14831800    0.66765800
 Co                 1.72777900    7.94652100    3.45314500
 O                  3.33722800   11.17701700    1.15238500
 H                  2.96369200   10.81158300    2.00077400
 O                  2.33311200   10.82615600    0.19225700
 H                  2.44272500    9.68758300    0.19918400
41
I-E3_quartet
 N                  0.23840400    8.70181400    4.50421600
 C                 -0.17151500    7.66685200    5.49956100
 C                 -0.31862600    6.31840300    4.82469800
 N                  0.92953000    5.86784400    4.14095700
 C                  0.79851100    9.91319600    5.15203000
 C                  1.72440200   10.65395900    4.19470800
 O                  2.20617500    9.93384100    3.23336500
 O                  1.99444000   11.84355900    4.39046100
 C                 -0.88757200    9.07688000    3.59861800
 C                 -0.80670200    8.37953100    2.25709500
 O                  0.32310900    7.79916900    1.99566800
 O                 -1.75561300    8.41707500    1.47031400
 C                  1.94397900    5.42432100    5.11314600
 C                  2.80868400    6.55286500    5.64882800
 O                  2.76040400    7.68987500    5.04299000
 O                  3.53942900    6.33634800    6.62782100
 C                  0.53332400    4.75370100    3.24402500
 C                  1.60627700    4.08124800    2.37727900
 O                  2.72370100    4.63888800    2.18008500
 O                  1.24880200    2.98073500    1.88145400
 O                  3.00915000    7.30772300    2.29803800
 H                  0.58278500    7.64520300    6.28384700
 H                 -1.10364700    6.36537500    4.06774800
 H                 -0.62856800    5.57620700    5.56970000
 H                  1.39619700    9.60530100    6.01094300
 H                  0.00000800   10.57066500    5.50062900
 H                 -0.83547900   10.14864000    3.39688700
 H                 -1.12332200    7.95519400    5.95507000
 H                 -0.22188500    5.14150500    2.55633400
 H                  0.05539300    3.96502000    3.83762300
 H                  2.89698400    6.32533000    2.21714600
 H                  1.48936200    4.89275700    5.95648200
 H                  2.62610800    4.73547000    4.61159600
 H                 -1.84576700    8.87711200    4.08091700
 O                  1.42080100    9.17816800   -0.33378700
 H                  1.08298700    8.64646000    0.41037400
 Co                 1.69592400    7.87518000    3.38647400
 O                  3.98079500   11.04281700    1.75387100
 H                  3.24276500   10.60435900    2.34392200
 O                  3.66940300   10.78877600    0.49202600
 H                  2.15149400    9.69795100    0.05498300
41
SC-E2_doublet
 N                  0.11098200    8.72605400    4.72370400
 C                 -0.37486700    7.69244100    5.65535200
 C                 -0.48523700    6.36004200    4.92043500
 N                  0.82488300    5.94959100    4.33076800
 C                  0.82493900    9.86289500    5.30695200
 C                  1.91158900   10.37667900    4.35448300
 O                  2.37422400    9.53687000    3.48730200
 O                  2.31359300   11.54602100    4.46633700
 C                 -0.87165300    9.12449800    3.70341100
 C                 -0.55290200    8.61827800    2.29794500
 O                  0.50848700    7.90203800    2.15698200
 O                 -1.32004300    8.91157000    1.36646600
 C                  1.72821800    5.35665700    5.35618200
 C                  2.76794500    6.33698400    5.86783200
 O                  2.90502400    7.42494900    5.19599200
 O                  3.45211500    6.04028300    6.86319800
 C                  0.64591600    5.00999500    3.20451700
 C                  1.85292300    4.98804500    2.26401700
 O                  2.71942700    5.91609600    2.39627400
 O                  1.88343300    4.08212900    1.40311000
 O                  3.29234000    7.43699100    0.31905000
 H                  0.33744800    7.62243500    6.47930300
 H                 -1.19447200    6.45281900    4.09626100
 H                 -0.85778500    5.58495700    5.59773400
 H                  1.32962000    9.53156200    6.21777000
 H                  0.16200300   10.69389700    5.56986600
 H                 -0.92938600   10.21452200    3.64738600
 H                 -1.35536800    7.94714500    6.07729500
 H                 -0.20937800    5.33809000    2.61119200
 H                  0.43784300    3.99660400    3.56145400
 H                  3.09785800    6.76157300    1.03650100
 H                  1.15274200    4.94849100    6.19070900
 H                  2.27872800    4.52845900    4.90394300
 H                 -1.87223500    8.76998700    3.96829600
 O                  1.95962400    7.86541900   -0.10917400
 H                  1.41469200    7.85470800    0.73101000
 Co                 1.68286300    7.66699100    3.71603700
 O                  3.42872500   10.63994400    1.23573200
 H                  3.04889500   10.27839600    2.08371500
 O                  2.26957700   10.63231000    0.35253000
 H                  2.20979900    9.68010700    0.09526400
41
TS-E3_doublet
 N                 -1.47602600    1.00992700    1.30337300
 C                 -1.81894800   -0.06210200    2.25103100
 C                 -1.86668400   -1.38445500    1.50293800
 N                 -0.55973300   -1.72583400    0.84286900
 C                 -0.84570300    2.20673300    1.86309400
 C                  0.13714700    2.82116900    0.86173000
 O                  0.62241200    2.02607900   -0.03147500
 O                  0.44091100    4.02113300    0.96355900
 C                 -2.54149100    1.32183300    0.33600700
 C                 -2.27857600    0.79087300   -1.07243600
 O                 -1.15984000    0.18456400   -1.27031900
 O                 -3.13897800    0.96371700   -1.95060400
 C                  0.41379900   -2.22596600    1.85681300
 C                  1.43458700   -1.18014300    2.26465200
 O                  1.45645500   -0.08985800    1.58013300
 O                  2.21202200   -1.42658400    3.20309300
 C                 -0.86892900   -2.78886300   -0.15347200
 C                  0.28442200   -3.38857300   -0.96364000
 O                  1.41785600   -2.81736500   -1.00552900
 O                 -0.00330600   -4.45026700   -1.56696400
 O                  1.79095900   -0.34604500   -1.63399400
 H                 -1.05502100   -0.07983300    3.03047900
 H                 -2.61808100   -1.33143800    0.71294300
 H                 -2.15568300   -2.19434600    2.18032000
 H                 -0.26562900    1.91954200    2.74371900
 H                 -1.57131100    2.96742500    2.16887600
 H                 -2.65649700    2.40538200    0.25134200
 H                 -2.79048100    0.10720800    2.73308200
 H                 -1.57745500   -2.36918200   -0.87047300
 H                 -1.37122100   -3.61823600    0.35624300
 H                  1.61030400   -1.31769200   -1.40990100
 H                 -0.10654300   -2.59770500    2.74336900
 H                  0.97575900   -3.05887200    1.43314700
 H                 -3.50452400    0.92823500    0.67470400
 O                  1.00644700   -0.14469000   -2.84679700
 H                  0.10137500   -0.00780600   -2.46381100
 Co                 0.11671300    0.08894000    0.20387000
 O                  2.23924300    2.91187900   -2.00032000
 H                  1.63975600    2.66982000   -1.23887700
 O                  1.38899600    2.62904600   -3.15077000
 H                  1.33735400    1.64269300   -3.13050900
41
RC-E2_doublet
 N                 -1.47605900    1.01100400    1.30376700
 C                 -1.81440500   -0.06119200    2.25279900
 C                 -1.86253000   -1.38400500    1.50555500
 N                 -0.55783000   -1.72448400    0.84040200
 C                 -0.84707300    2.20936300    1.86163800
 C                  0.13384200    2.82492900    0.85903800
 O                  0.61902100    2.03052900   -0.03470300
 O                  0.43628800    4.02528700    0.96077000
 C                 -2.54430600    1.32003000    0.33854800
 C                 -2.28326000    0.78938400   -1.07043000
 O                 -1.16311800    0.18660300   -1.27115800
 O                 -3.14642900    0.95931500   -1.94648000
 C                  0.41980700   -2.22470300    1.85009300
 C                  1.43586000   -1.17559000    2.26141200
 O                  1.45535100   -0.08467900    1.57784900
 O                  2.21272000   -1.42048000    3.20077600
 C                 -0.87171300   -2.78781300   -0.15447300
 C                  0.27717600   -3.39321600   -0.96688100
 O                  1.41193600   -2.82510900   -1.01639400
 O                 -0.01553400   -4.45661400   -1.56464300
 O                  1.78219900   -0.35023400   -1.62107100
 H                 -1.04823100   -0.07729200    3.03004800
 H                 -2.61705300   -1.33242300    0.71844600
 H                 -2.14792200   -2.19391800    2.18445400
 H                 -0.26559400    1.92395800    2.74191000
 H                 -1.57366100    2.96903300    2.16764000
 H                 -2.66204700    2.40328900    0.25377700
 H                 -2.78482000    0.10664200    2.73766000
 H                 -1.58056700   -2.36679000   -0.87039200
 H                 -1.37546800   -3.61503000    0.35726200
 H                  1.60356800   -1.32455100   -1.40407000
 H                 -0.09678000   -2.60487300    2.73527300
 H                  0.98610500   -3.05143000    1.42006300
 H                 -3.50567200    0.92427900    0.67945300
 O                  1.00815600   -0.14583100   -2.84020200
 H                  0.10041700   -0.00805800   -2.46422400
 Co                 0.11570700    0.09224500    0.20072000
 O                  2.24666900    2.90928900   -1.99704500
 H                  1.64266200    2.67084600   -1.23801500
 O                  1.40187600    2.62438100   -3.15103300
 H                  1.34656700    1.63825300   -3.12664300
41
TS-E4_doublet
 N                  0.06166100    8.75871300    4.71256500
 C                 -0.21889500    7.64867900    5.63881400
 C                 -0.31736700    6.36537600    4.83502500
 N                  0.93298100    6.07578400    4.04753900
 C                  0.70726200    9.93987500    5.29453600
 C                  1.61805600   10.61093700    4.26536500
 O                  2.01175800    9.87299600    3.28169100
 O                  1.95320600   11.79497300    4.42269500
 C                 -1.08284900    9.11101300    3.84639600
 C                 -0.93594200    8.63319200    2.40537400
 O                  0.17901700    8.07793600    2.07842200
 O                 -1.87759600    8.80805100    1.61480000
 C                  1.99676400    5.55847900    4.95423700
 C                  2.90632000    6.65857800    5.46256500
 O                  2.85943100    7.77779000    4.82544600
 O                  3.67389500    6.43645600    6.41301700
 C                  0.53479000    5.03027400    3.05657000
 C                  1.60915400    4.35114400    2.19824700
 O                  2.72846800    4.91282600    1.98111300
 O                  1.26823400    3.24223400    1.72540100
 O                  2.85972300    7.45140000    1.99503900
 H                  0.59203100    7.60152000    6.36697500
 H                 -1.13408900    6.44470900    4.11517900
 H                 -0.53403000    5.51708800    5.49144100
 H                  1.34034500    9.62299100    6.12609100
 H                 -0.01421700   10.66945600    5.67428100
 H                 -1.19315200   10.19755900    3.81167800
 H                 -1.15662900    7.79944300    6.18731200
 H                 -0.18022800    5.48994000    2.37073400
 H                  0.01149900    4.23231500    3.59211800
 H                  2.81781900    6.42734700    1.97620200
 H                  1.56286700    5.00294300    5.78948400
 H                  2.63509800    4.87661300    4.39056500
 H                 -2.01535500    8.71020800    4.25318800
 O                  2.54875900    7.72732100    0.42269800
 H                  1.58442800    7.83679800    0.54436600
 Co                 1.53385600    7.93587500    3.44558800
 O                  3.85857300   10.66056600    1.46891300
 H                  3.18251200   10.46857700    2.17571900
 O                  3.09037600   10.41418000    0.25370600
 H                  2.96669400    9.42776700    0.28404200
41
I-E2_doublet
 N                 -1.30941000    0.90647700    1.34191500
 C                 -1.64848800   -0.16905600    2.31001900
 C                 -1.73429000   -1.45750400    1.52773300
 N                 -0.48092900   -1.69253500    0.71717600
 C                 -0.72045000    2.11836100    1.96143000
 C                  0.19029900    2.78729600    0.94388600
 O                  0.59445700    2.01076800   -0.01841400
 O                  0.52394200    3.96764300    1.05507700
 C                 -2.46465600    1.27023800    0.46385200
 C                 -2.28791200    0.77483000   -0.95788200
 O                 -1.14065800    0.23915600   -1.22879200
 O                 -3.19409600    0.90264700   -1.78484900
 C                  0.60428900   -2.23137200    1.58787400
 C                  1.40799000   -1.12210200    2.22935800
 O                  1.29553300    0.04602100    1.68117900
 O                  2.15116400   -1.35313400    3.18926700
 C                 -0.88765200   -2.70148400   -0.32011200
 C                  0.15492300   -3.38221800   -1.21858000
 O                  1.33421500   -2.93620200   -1.31614900
 O                 -0.29812700   -4.37863400   -1.83303500
 O                  1.51583300   -0.33692200   -0.92994800
 H                 -0.86745300   -0.19892900    3.06815700
 H                 -2.56494200   -1.41289300    0.82206900
 H                 -1.90034200   -2.31189900    2.18772800
 H                 -0.11015100    1.81927000    2.81405700
 H                 -1.49475500    2.80558700    2.30513300
 H                 -2.55744400    2.35666700    0.42553400
 H                 -2.60056100    0.04109500    2.80463200
 H                 -1.60576800   -2.20921000   -0.97678800
 H                 -1.41580400   -3.50244100    0.20512400
 H                  1.45361700   -1.31555000   -1.11391200
 H                  0.19492300   -2.90517700    2.34318700
 H                  1.29682200   -2.79084500    0.95738700
 H                 -3.39278800    0.87533900    0.87931700
 O                  0.98721400   -0.00317500   -3.08783200
 H                  0.09890000    0.01886400   -2.68442300
 Co                 0.10569200    0.15839200    0.19613800
 O                  2.32378000    2.80287400   -2.02836800
 H                  1.72381300    2.61151000   -1.26577200
 O                  1.43433000    2.57637100   -3.16379800
 H                  1.30225200    1.56530400   -3.13505300
41
TS-E5_doublet
 N                  0.16442500    8.69737200    4.65982700
 C                 -0.20979700    7.65317000    5.65081800
 C                 -0.30775500    6.34336000    4.90731200
 N                  0.93513800    6.07215700    4.08743100
 C                  0.75892000    9.91371300    5.26713500
 C                  1.71768600   10.53728100    4.26698700
 O                  2.14185700    9.73060000    3.33800000
 O                  2.07239600   11.71262400    4.36059200
 C                 -0.96621700    9.05608500    3.74807500
 C                 -0.74928500    8.55456000    2.33424400
 O                  0.39604700    7.99146000    2.10276300
 O                 -1.62182500    8.69550500    1.47604500
 C                  2.01771700    5.50394800    4.94145400
 C                  2.81135700    6.59491100    5.62770500
 O                  2.71452300    7.77670400    5.10205600
 O                  3.52944000    6.34375700    6.59934600
 C                  0.48582700    5.06871600    3.06102600
 C                  1.49205300    4.35815400    2.14586500
 O                  2.62740200    4.86270000    1.89738400
 O                  1.05683000    3.29004700    1.65558000
 O                  2.99418800    7.32603600    2.53352200
 H                  0.55638600    7.63259700    6.42347100
 H                 -1.14433500    6.37104100    4.20866000
 H                 -0.47167500    5.51015800    5.59399100
 H                  1.33288500    9.62511100    6.14799900
 H                 -0.01299500   10.62388400    5.56586600
 H                 -1.06234300   10.14183900    3.70463600
 H                 -1.16705700    7.89452400    6.12008800
 H                 -0.22983300    5.57606800    2.41256900
 H                 -0.05230800    4.28649900    3.60231100
 H                  2.82288200    6.37931000    2.21737400
 H                  1.60792300    4.80013200    5.66845300
 H                  2.71613700    4.97108600    4.29350100
 H                 -1.90380300    8.65780900    4.13803000
 O                  2.58009400    8.20853900    0.23213400
 H                  1.72328400    8.04966700    0.66785700
 Co                 1.59199500    7.89744600    3.56498400
 O                  3.61075600   10.88719300    1.19054300
 H                  3.12923100   10.55687500    1.98351000
 O                  2.65587400   10.62485400    0.12398500
 H                  2.62120600    9.40242700    0.17201500
41
I-E3_doublet
 N                  0.14747700    8.68200900    4.61257600
 C                 -0.20766400    7.65256200    5.62226600
 C                 -0.29502300    6.33191700    4.89345800
 N                  0.96994100    6.04804300    4.11850300
 C                  0.74219000    9.91371400    5.17850800
 C                  1.67601400   10.53166300    4.15012900
 O                  2.08499700    9.71244900    3.21979800
 O                  2.02650100   11.70860900    4.22372100
 C                 -0.99716600    9.00906000    3.71147300
 C                 -0.81604100    8.44647400    2.31531900
 O                  0.33215200    7.90278800    2.06411200
 O                 -1.72379900    8.54108900    1.48338300
 C                  2.03266100    5.54399500    5.03726100
 C                  2.84710200    6.67489300    5.62118500
 O                  2.75445500    7.81085300    5.00969500
 O                  3.58150200    6.48483300    6.59921600
 C                  0.57671300    5.00054800    3.11547000
 C                  1.62079100    4.27486700    2.25071000
 O                  2.85295400    4.53395600    2.33344800
 O                  1.10192300    3.41493100    1.49282200
 O                  2.95236400    7.30012800    2.36794600
 H                  0.56622500    7.64689500    6.38863400
 H                 -1.11190200    6.35716200    4.17081000
 H                 -0.48494000    5.50837800    5.58583900
 H                  1.34025400    9.65009100    6.05152700
 H                 -0.02403900   10.62909500    5.48160500
 H                 -1.08190700   10.09309900    3.61634700
 H                 -1.16301000    7.88673700    6.10011300
 H                 -0.13701600    5.46699600    2.43780600
 H                  0.04368500    4.21728000    3.66506200
 H                  2.97744800    6.32263400    2.38162800
 H                  1.59937000    4.92555600    5.82614100
 H                  2.71948800    4.93542900    4.44727000
 H                 -1.93260400    8.64414600    4.13842800
 O                  1.43190500    9.01556100   -0.36913000
 H                  1.05863700    8.56111500    0.41031300
 Co                 1.57717600    7.85688800    3.51202200
 O                  4.05575800   10.63227800    1.77019500
 H                  3.25958600   10.25880500    2.29990700
 O                  3.79190400   10.44969400    0.48600500
 H                  2.20717200    9.49110200   -0.01197900
38
N1O1N2O3S_quartet
 C                 -6.54442700    0.18024600   -1.81597000
 O                 -5.61337300    0.15001800   -2.65095800
 O                 -7.27895300   -0.81453900   -1.50083200
 C                 -6.82234400    1.50493100   -1.09069300
 H                 -6.71040100    2.30855100   -1.82148400
 C                 -5.81411300    1.77106800    0.05574100
 H                 -5.02549200    2.41066300   -0.34379200
 H                 -6.32123500    2.36629900    0.82197700
 C                 -5.09565200    0.57357800    0.68820900
 H                 -4.50332600    0.04601400   -0.06257400
 H                 -4.37616200    0.96314000    1.41805100
 C                 -5.86459400   -0.49955200    1.42556900
 O                 -5.38831700   -1.62970900    1.56244100
 N                 -7.09078900   -0.19656300    1.94919300
 H                 -7.32880200    0.78039300    2.07978200
 C                 -7.77504800   -1.15572900    2.81596100
 H                 -7.16591500   -1.37922400    3.69698000
 C                 -9.11191000   -0.54814700    3.26226600
 H                 -8.88975200    0.35545100    3.83585000
 H                 -9.60427400   -1.25328800    3.93296700
 S                -10.23069400   -0.13948000    1.86692600
 C                 -8.00641800   -2.43911400    2.02754800
 O                 -8.21875600   -2.40102300    0.78877200
 N                 -8.03483100   -3.56982000    2.71122000
 H                 -7.84485200   -3.57960500    3.70938700
 C                 -8.35392900   -4.86626700    2.13851900
 H                 -9.32518300   -4.83270200    1.64006800
 H                 -7.60858400   -5.14804100    1.39021200
 C                 -8.38648000   -5.94105700    3.23240100
 O                 -8.10326600   -5.59233600    4.41101200
 O                 -8.69644400   -7.09934200    2.84588700
 N                 -8.20992200    1.48183600   -0.57812200
 H                 -8.33847200    2.21063500    0.11995900
 H                 -8.85225000    1.68798200   -1.34122200
 Co                -8.74218000   -0.46665700    0.09524700
 O                -10.20942600   -0.92514900   -1.47412600
 H                -10.75396100   -1.66734300   -1.17159000
 H                 -9.65755000   -1.29275800   -2.18207900
38
N1O1SO4_quartet
 C                 -6.03082700    0.05525600   -1.48495500
 O                 -4.88247100   -0.16617100   -1.91728700
 O                 -6.97056100   -0.81710400   -1.45998900
 C                 -6.36033200    1.45758800   -0.96439000
 H                 -5.96853300    2.14558600   -1.71623800
 C                 -5.66296300    1.81900300    0.38820700
 H                 -4.98820000    2.65121000    0.18424900
 H                 -6.42138800    2.22447200    1.06543500
 C                 -4.82521100    0.76570300    1.12708500
 H                 -4.13375200    0.26711500    0.44383400
 H                 -4.19783200    1.29058100    1.85472900
 C                 -5.50876700   -0.33104400    1.92394200
 O                 -4.83339200   -1.20321100    2.49806000
 N                 -6.84906900   -0.29702400    1.99354100
 H                 -7.36858900    0.42437100    1.49431200
 C                 -7.70530600   -1.23444400    2.69349800
 H                 -7.26780300   -1.46746400    3.66801600
 C                 -9.07800300   -0.56552200    2.92053400
 H                 -8.98276600    0.14301500    3.74488100
 H                 -9.78556400   -1.33771900    3.21866100
 S                 -9.72650100    0.38170700    1.48029000
 C                 -7.91582200   -2.58467300    1.99577100
 O                 -8.62152300   -3.43910800    2.55177900
 N                 -7.31618600   -2.78723800    0.81060700
 H                 -6.89896300   -1.97571100    0.36383200
 C                 -7.76609100   -3.82720200   -0.09141600
 H                 -6.96798600   -4.04839600   -0.80126800
 H                 -7.97102600   -4.73456900    0.47443500
 C                 -9.02781800   -3.47841700   -0.90106700
 O                 -9.51107900   -2.29788800   -0.86196900
 O                 -9.51679500   -4.41349300   -1.57097800
 N                 -7.83200800    1.60532300   -0.88310600
 H                 -8.08787600    2.26089300   -0.14980600
 H                 -8.18012400    1.99164000   -1.75775100
 Co                -8.82083200   -0.35039200   -0.60870600
 O                -10.34001000    0.40967700   -1.93509800
 H                 -9.94925200    0.74804500   -2.75498900
 H                -10.84894600   -0.36987500   -2.20755100
38
N1O1O2SO4_quartet
 C                 -6.54606800   -0.13582300   -2.23842700
 O                 -5.67820200   -0.59920500   -3.00986400
 O                 -7.69484100   -0.66120100   -2.03680700
 C                 -6.21372600    1.12827400   -1.43985200
 H                 -5.67001300    1.80887300   -2.09887300
 C                 -5.28210200    0.73977300   -0.24995000
 H                 -5.25006700   -0.34694900   -0.15468800
 H                 -4.27012300    1.06492100   -0.49282300
 C                 -5.65509900    1.31721900    1.11496500
 H                 -4.88468900    1.02551300    1.83650700
 H                 -5.68218300    2.41052900    1.11742600
 C                 -6.97430900    0.77050100    1.61462500
 O                 -7.46115300   -0.27540800    1.12472000
 N                 -7.58451400    1.42799300    2.59904500
 H                 -7.16463500    2.28683800    2.93170300
 C                 -8.92104400    1.10865900    3.11243800
 H                 -8.90693800    1.40714600    4.16482400
 C                -10.00581900    1.96231000    2.44318500
 H                 -9.69106000    3.00403300    2.53509600
 H                -10.91989700    1.85330300    3.03228700
 S                -10.44813500    1.63113700    0.68579600
 C                 -9.11739900   -0.41695900    3.15424000
 O                 -8.37318200   -1.10453600    3.87117000
 N                -10.16121800   -0.90343000    2.46538800
 H                -10.55874700   -0.25738400    1.77106400
 C                -10.30059800   -2.31195500    2.16105400
 H                 -9.60210800   -2.87854300    2.77615200
 H                -11.30853800   -2.65636100    2.40526200
 C                -10.04995800   -2.66924200    0.68695800
 O                 -9.75759100   -1.76581300   -0.16001000
 O                -10.18431600   -3.88298900    0.40490100
 N                 -7.48875800    1.73886100   -1.01328200
 H                 -7.33400500    2.48175600   -0.33587500
 H                 -7.91709500    2.18785900   -1.82067800
 Co                -8.90979500    0.19539900   -0.45719700
 O                -10.31740800    0.26410000   -2.27324900
 H                -10.95104900   -0.43578100   -2.05360000
 H                 -9.65779800   -0.17578600   -2.83576800
39
RC-G_quartet
 C                 -6.55061900    0.24747500   -1.85283000
 O                 -5.63218300    0.24278600   -2.69176200
 O                 -7.28123300   -0.77073400   -1.56314900
 C                 -6.83834400    1.53980500   -1.07970800
 H                 -6.75012500    2.36679200   -1.78736800
 C                 -5.81624700    1.78927700    0.05765800
 H                 -5.03214500    2.43173900   -0.34598400
 H                 -6.31431000    2.37786000    0.83474500
 C                 -5.08937900    0.58570600    0.66918900
 H                 -4.50714900    0.06454400   -0.09406000
 H                 -4.35873500    0.97032700    1.39050200
 C                 -5.84212000   -0.49505800    1.41205400
 O                 -5.35306100   -1.61762800    1.55054500
 N                 -7.07624200   -0.20512000    1.93541900
 H                 -7.30298200    0.77112000    2.09354300
 C                 -7.74189200   -1.17071700    2.81188000
 H                 -7.12789300   -1.38062900    3.69260600
 C                 -9.08875800   -0.58259700    3.25411900
 H                 -8.88526700    0.33075700    3.81889200
 H                 -9.57101600   -1.29037900    3.92919600
 S                -10.20839800   -0.20649900    1.85033100
 C                 -7.95896200   -2.45867600    2.02708600
 O                 -8.15128300   -2.42557700    0.78424500
 N                 -8.00091500   -3.58337600    2.71865400
 H                 -7.85155900   -3.57873800    3.72401700
 C                 -8.34659100   -4.88024700    2.16216100
 H                 -9.27716000   -4.81164700    1.59504600
 H                 -7.56690100   -5.22543000    1.47812200
 C                 -8.51268100   -5.91485900    3.28289900
 O                 -8.29280900   -5.54224300    4.46768800
 O                 -8.85553700   -7.06792600    2.90939500
 N                 -8.21798700    1.47560500   -0.54974100
 H                 -8.35458400    2.19393700    0.15764200
 H                 -8.87426900    1.67356900   -1.30331400
 Co                -8.68098700   -0.48681400    0.11862600
 O                -10.26013100   -0.99649000   -1.43846400
 H                -10.47732000   -1.91933700   -1.21489200
 O                 -9.64646200   -1.14731700   -2.75289800
 H                 -8.68950700   -1.05137100   -2.49775400
39
TS-G_quartet
 C                 -6.56351800    0.20765200   -1.81037600
 O                 -5.67859400    0.15774200   -2.68206900
 O                 -7.31108200   -0.78455000   -1.47565000
 C                 -6.78983000    1.51731100   -1.04674100
 H                 -6.70026900    2.33803800   -1.76078800
 C                 -5.73288400    1.74153400    0.06089800
 H                 -4.91592000    2.31325500   -0.38185600
 H                 -6.17559300    2.39051900    0.82318400
 C                 -5.07671600    0.51542800    0.70487900
 H                 -4.51899200   -0.05368700   -0.04290900
 H                 -4.32948500    0.87334900    1.42251200
 C                 -5.88627300   -0.51112500    1.46126800
 O                 -5.43387800   -1.63215500    1.67574800
 N                 -7.15767800   -0.18376100    1.90055600
 H                 -7.33880200    0.79967800    2.08188200
 C                 -7.85024400   -1.12455700    2.78904200
 H                 -7.27681000   -1.29671500    3.70386500
 C                 -9.21707000   -0.53225400    3.14036900
 H                 -9.05589200    0.40113200    3.68406700
 H                 -9.74893000   -1.22323900    3.79432100
 S                -10.25877500   -0.18930000    1.66637300
 C                 -8.01808000   -2.43276200    2.02738200
 O                 -8.19802700   -2.40606400    0.78159800
 N                 -8.03395600   -3.55426000    2.71944400
 H                 -7.85971800   -3.55289400    3.72106400
 C                 -8.28647600   -4.86671800    2.14720900
 H                 -9.25168900   -4.87812700    1.63670500
 H                 -7.51845300   -5.11477200    1.41024700
 C                 -8.28214300   -5.93538200    3.24761500
 O                 -8.01435900   -5.56749700    4.42403700
 O                 -8.54726000   -7.10649100    2.86789200
 N                 -8.15551800    1.48779100   -0.48053600
 H                 -8.25024300    2.17736400    0.26177600
 H                 -8.82819700    1.73725500   -1.20404000
 Co                -8.67707600   -0.48261100    0.06613800
 O                -10.11987300   -0.79554400   -1.18640900
 H                -10.60190000   -1.60070100   -0.93096000
 O                 -9.84405600   -1.31827500   -2.90526700
 H                 -8.87948300   -1.26271600   -2.75813700
39
I-G_quartet
 C                 -6.61959900    0.18486700   -1.75272200
 O                 -5.74796900    0.09954700   -2.62431200
 O                 -7.38149700   -0.80333400   -1.40163800
 C                 -6.83549100    1.49042100   -0.98932800
 H                 -6.79326500    2.31396900   -1.70330600
 C                 -5.74645700    1.73753100    0.08184900
 H                 -4.95481200    2.31578000   -0.39656900
 H                 -6.17387000    2.38998600    0.84954600
 C                 -5.05645900    0.52322900    0.71554700
 H                 -4.51164600   -0.04276900   -0.04327400
 H                 -4.29951300    0.89477700    1.41523200
 C                 -5.85888300   -0.50287200    1.48248300
 O                 -5.45123000   -1.65725300    1.61648300
 N                 -7.06886700   -0.13231800    2.00705900
 H                 -7.24082300    0.85348300    2.17012600
 C                 -7.83686600   -1.06936500    2.82189400
 H                 -7.31733200   -1.30563200    3.75434700
 C                 -9.19390400   -0.43313600    3.13711600
 H                 -9.01702700    0.49559800    3.68316900
 H                 -9.76755800   -1.10756500    3.77250900
 S                -10.18348800   -0.06768900    1.63328600
 C                 -8.04697200   -2.33743700    2.01238700
 O                 -8.29638500   -2.25339300    0.77326100
 N                 -8.03519200   -3.49344700    2.63265900
 H                 -7.79229900   -3.55285700    3.61934800
 C                 -8.31764900   -4.77373700    2.00171000
 H                 -9.31083600   -4.75933800    1.54880200
 H                 -7.59189400   -4.97401500    1.21005000
 C                 -8.24750500   -5.89669900    3.04524100
 O                 -7.92375100   -5.58145700    4.22275500
 O                 -8.52254400   -7.04911200    2.62113000
 N                 -8.19346900    1.43704200   -0.39367000
 H                 -8.27490900    2.07105300    0.39881300
 H                 -8.88485000    1.73092600   -1.08343100
 Co                -8.72595800   -0.47570900    0.00497300
 O                -10.12683600   -0.61336400   -1.30894500
 H                -10.88008500   -1.09450600   -0.93537200
 O                 -9.50214600   -2.35362000   -2.66250200
 H                 -8.65390700   -1.95569500   -2.38236800
38
SC-G_doublet
 C                 -6.42933500    0.07502200   -1.74200100
 O                 -5.51917100   -0.01038600   -2.58295100
 O                 -7.11840900   -0.92474600   -1.30763400
 C                 -6.78518800    1.42052400   -1.11225100
 H                 -6.66086600    2.20682400   -1.85799100
 C                 -5.86572600    1.75480000    0.09662600
 H                 -5.11526800    2.45982300   -0.26411100
 H                 -6.45601700    2.30647500    0.83580200
 C                 -5.07415500    0.61758400    0.76659300
 H                 -4.44528500    0.10851000    0.03355300
 H                 -4.38782200    1.07773900    1.48664500
 C                 -5.79306900   -0.47893900    1.52843300
 O                 -5.31465900   -1.61637700    1.62424200
 N                 -6.97426700   -0.16568400    2.11309800
 H                 -7.30600100    0.79080600    2.08910200
 C                 -7.79937500   -1.11989200    2.84771700
 H                 -7.31423600   -1.40702800    3.78413600
 C                 -9.15537300   -0.45964200    3.14687000
 H                 -8.99348000    0.34672500    3.86517200
 H                 -9.80543900   -1.20084300    3.61288300
 S                 -9.93953000    0.24146300    1.63689100
 C                 -8.05378500   -2.36150100    2.00908400
 O                 -8.38564500   -2.25637800    0.79723400
 N                 -8.00791700   -3.53396200    2.61347800
 H                 -7.73280500   -3.60433100    3.58913900
 C                 -8.35673400   -4.79676600    1.98529400
 H                 -9.35957400   -4.74175000    1.55613700
 H                 -7.66139500   -5.02523000    1.17349500
 C                 -8.31049200   -5.93277500    3.01574000
 O                 -7.96521000   -5.64397000    4.19387200
 O                 -8.62734400   -7.07190200    2.58230300
 N                 -8.21812100    1.33749500   -0.70878100
 H                 -8.45281500    2.08882900   -0.06228300
 H                 -8.80556800    1.45751400   -1.53351300
 Co                -8.46746800   -0.44287100    0.04737500
 O                -10.30342200   -1.06474700   -1.33763700
 H                -10.83835500   -1.08068900   -0.52557600
 H                -10.09875400   -1.99636300   -1.50748100
39
RC-G_doublet
 C                  1.33365900    1.39115100   -2.57208700
 O                  2.17360300    1.30373900   -3.47538300
 O                  0.67166000    0.38376400   -2.09075800
 C                  1.02896000    2.72898100   -1.90244000
 H                  1.11200700    3.52236500   -2.64624000
 C                  2.02675600    3.04114600   -0.75291000
 H                  2.77527600    3.72123400   -1.16204500
 H                  1.49505600    3.61306700    0.01471100
 C                  2.81914200    1.88201400   -0.12470100
 H                  3.39779300    1.35771000   -0.88806000
 H                  3.55210000    2.31981400    0.56251400
 C                  2.10566300    0.80456700    0.66753100
 O                  2.56433200   -0.33990900    0.75769100
 N                  0.93922200    1.14137500    1.27520000
 H                  0.66357600    2.11539100    1.31332500
 C                  0.15285600    0.21386500    2.08494200
 H                  0.69359100   -0.06180600    2.99418600
 C                 -1.16951800    0.90583600    2.45008600
 H                 -0.94503400    1.73330300    3.12680700
 H                 -1.79761700    0.19323500    2.98579600
 S                 -2.04207100    1.55720500    0.96593700
 C                 -0.16545900   -1.03686200    1.28248100
 O                 -0.54525700   -0.94363900    0.08298600
 N                 -0.11644400   -2.19896000    1.90479900
 H                  0.20739000   -2.25897400    2.86619100
 C                 -0.50645200   -3.46795300    1.31445600
 H                 -1.53609700   -3.41799800    0.95333200
 H                  0.13315200   -3.70469200    0.46044200
 C                 -0.38950200   -4.59223300    2.35248200
 O                  0.03161900   -4.28867300    3.50186100
 O                 -0.73025100   -5.73688200    1.95341100
 N                 -0.37562900    2.65340200   -1.40912600
 H                 -0.55971300    3.39362500   -0.73362500
 H                 -1.01307900    2.79911900   -2.19179200
 Co                -0.61239300    0.87178300   -0.65575400
 O                 -2.32343800    0.07345400   -2.26124600
 H                 -2.52853700   -0.71990100   -1.73593300
 O                 -1.56757800   -0.49368100   -3.37000900
 H                 -0.64722300   -0.28186200   -3.07252600
39
TS-G_doublet
 C                 -6.35451400    0.16456800   -1.69584300
 O                 -5.47466600    0.12152700   -2.56825100
 O                 -6.96615700   -0.87010100   -1.22413000
 C                 -6.75267500    1.48694900   -1.04474200
 H                 -6.68315700    2.29189100   -1.77676300
 C                 -5.81145600    1.82313500    0.14174500
 H                 -5.05099600    2.50667200   -0.23811500
 H                 -6.38221100    2.39166800    0.88279400
 C                 -5.04227300    0.67004100    0.80760000
 H                 -4.37182800    0.19147300    0.09068900
 H                 -4.39897300    1.10197400    1.58288000
 C                 -5.79948500   -0.45115600    1.48254800
 O                 -5.32316500   -1.57602300    1.61706300
 N                 -7.07172000   -0.16738000    1.92677000
 H                 -7.28255200    0.80987200    2.10493200
 C                 -7.81155000   -1.11653100    2.76953100
 H                 -7.26113200   -1.34103700    3.68649600
 C                 -9.16750000   -0.47785700    3.09860500
 H                 -8.99446800    0.37154900    3.76282600
 H                 -9.78490500   -1.20432700    3.62706100
 S                -10.01441400    0.11201500    1.57684000
 C                 -8.05323800   -2.38525600    1.97511800
 O                 -8.35803500   -2.30265300    0.75146000
 N                 -8.01813300   -3.53929100    2.60803300
 H                 -7.76292300   -3.58489300    3.59120800
 C                 -8.36759300   -4.81849300    2.01264000
 H                 -9.36438100   -4.76855400    1.56939900
 H                 -7.66271600   -5.07602700    1.21830400
 C                 -8.34205700   -5.92021700    3.08056600
 O                 -8.00542600   -5.59441300    4.25151100
 O                 -8.66413600   -7.07008700    2.68176400
 N                 -8.16901000    1.34284000   -0.60372500
 H                 -8.40771500    2.05498900    0.08492800
 H                 -8.78951200    1.47765300   -1.40148300
 Co                -8.40296500   -0.45950400    0.06978500
 O                 -9.92983600   -0.79729300   -1.20627200
 H                -10.59192700   -1.22675600   -0.63350300
 O                -10.24097400   -1.67619300   -2.58042500
 H                 -9.45337300   -2.24288200   -2.52550500
39
I-G_doublet
 C                 -6.57802800    0.22824000   -1.72496100
 O                 -5.82092600    0.18147000   -2.69837000
 O                 -7.10296800   -0.81337000   -1.15893600
 C                 -6.90414400    1.54054500   -1.02118600
 H                 -6.90615600    2.36282800   -1.73604700
 C                 -5.84792100    1.82500500    0.07263800
 H                 -5.08697900    2.46740100   -0.37120200
 H                 -6.32024800    2.41432500    0.86430400
 C                 -5.09427900    0.61957400    0.65635000
 H                 -4.45419400    0.15660000   -0.09757400
 H                 -4.42265000    0.98878000    1.44059100
 C                 -5.86414700   -0.50434000    1.29716600
 O                 -5.42125600   -1.62277700    1.45537000
 N                 -7.18712100   -0.19784600    1.74024600
 H                 -7.25811000    0.76816900    2.06294000
 C                 -7.80477400   -1.12348100    2.73046500
 H                 -7.12626100   -1.31932900    3.56199500
 C                 -9.09264400   -0.43889200    3.19672600
 H                 -8.82295300    0.42748900    3.80380200
 H                 -9.67480000   -1.12690500    3.80916500
 S                -10.05685500    0.09242900    1.72639600
 C                 -8.14643300   -2.38549300    1.97521300
 O                 -8.51893300   -2.26863600    0.76757100
 N                 -8.10981300   -3.54216100    2.59163200
 H                 -7.79607900   -3.60635300    3.55803300
 C                 -8.51204700   -4.81296500    2.00887000
 H                 -9.54072600   -4.75416000    1.64778000
 H                 -7.87157400   -5.06082400    1.15947000
 C                 -8.40388200   -5.92172300    3.06530600
 O                 -7.98715200   -5.59712900    4.21060300
 O                 -8.74583000   -7.07072600    2.68366800
 N                 -8.26525800    1.39414500   -0.43866500
 H                 -8.43015200    2.09055400    0.28784100
 H                 -8.97201900    1.53096000   -1.16126800
 Co                -8.48769800   -0.41348000    0.19141400
 O                 -9.81216000   -0.64985800   -1.10181400
 H                -10.41252400   -1.32373000   -0.74832900
 O                 -9.16837100   -2.31057400   -2.52524700
 H                 -8.31828100   -1.95646700   -2.19902300
37
GSH-CoIII-OH_singlet
 C                 -6.56260900    0.20612500   -1.72224500
 O                 -5.77017100    0.16048500   -2.67194300
 O                 -7.11380700   -0.83013300   -1.18184800
 C                 -6.89711300    1.52356000   -1.03005800
 H                 -6.89001000    2.34150300   -1.75031200
 C                 -5.85374500    1.81659600    0.07442200
 H                 -5.09251500    2.46487300   -0.36052500
 H                 -6.33852100    2.40242100    0.86127900
 C                 -5.09795400    0.61666800    0.66677900
 H                 -4.45212000    0.15437400   -0.08258000
 H                 -4.43210100    0.99121000    1.45342100
 C                 -5.86782200   -0.50880700    1.30687900
 O                 -5.42059400   -1.62845100    1.45914800
 N                 -7.18481200   -0.20537200    1.74693700
 H                 -7.26837400    0.76291800    2.05759500
 C                 -7.81408700   -1.13058100    2.72685200
 H                 -7.14665700   -1.32695000    3.56758900
 C                 -9.10992500   -0.45183300    3.18235700
 H                 -8.85086000    0.40269000    3.81045100
 H                 -9.70141500   -1.15050900    3.77365800
 S                -10.04973500    0.11504100    1.70893300
 C                 -8.14574500   -2.39570900    1.97098500
 O                 -8.51820400   -2.28489800    0.76491800
 N                 -8.10025800   -3.55031700    2.59456500
 H                 -7.78445100   -3.60615400    3.56038700
 C                 -8.48620800   -4.82787400    2.01685000
 H                 -9.51658700   -4.78563100    1.65807200
 H                 -7.84472100   -5.06982600    1.16632100
 C                 -8.35969600   -5.93355900    3.07449400
 O                 -7.94192500   -5.60303800    4.21772100
 O                 -8.68902900   -7.08759600    2.69604100
 N                 -8.26213900    1.37916000   -0.46079200
 H                 -8.44405400    2.08837000    0.24863100
 H                 -8.96603600    1.47724400   -1.19275200
 Co                -8.48826400   -0.41928000    0.17552300
 O                 -9.78877700   -0.70658900   -1.13977500
 H                -10.60810900   -0.85849500   -0.64651200
37
GSH-CoIII-OH_triplet
 C                 -6.59128600    0.18903700   -1.75969200
 O                 -5.67211000    0.11175900   -2.58585800
 O                 -7.38369300   -0.79491100   -1.47811600
 C                 -6.82505300    1.49021900   -0.99137200
 H                 -6.76519000    2.31497000   -1.70316700
 C                 -5.75588100    1.73732000    0.10128900
 H                 -4.96774500    2.33921600   -0.35326000
 H                 -6.20630500    2.36886200    0.87344600
 C                 -5.05236600    0.52517200    0.72582100
 H                 -4.49257300   -0.02234000   -0.03493100
 H                 -4.30928400    0.90104700    1.43806900
 C                 -5.85244100   -0.51915900    1.47257600
 O                 -5.45512000   -1.68573000    1.55646200
 N                 -7.02628700   -0.14359400    2.04544900
 H                 -7.23079000    0.84169800    2.15550400
 C                 -7.84009000   -1.07658300    2.81574300
 H                 -7.35477300   -1.33131500    3.76198200
 C                 -9.20116200   -0.43454400    3.10510500
 H                 -9.03496100    0.47050600    3.69280500
 H                 -9.79439900   -1.12949200    3.69915300
 S                -10.14306400    0.02446700    1.59479000
 C                 -8.06330400   -2.33888300    2.00286600
 O                 -8.35630800   -2.25539100    0.77739100
 N                 -8.02793300   -3.49505100    2.62846400
 H                 -7.75618400   -3.54705100    3.60741000
 C                 -8.31963100   -4.78016800    2.01433700
 H                 -9.32306600   -4.77527000    1.58410500
 H                 -7.61159400   -4.98510600    1.20761800
 C                 -8.22041800   -5.89605700    3.06343100
 O                 -7.87248800   -5.57244300    4.23180600
 O                 -8.49832500   -7.05320700    2.65331900
 N                 -8.19563100    1.43879200   -0.42472100
 H                 -8.29214200    2.05260900    0.38124500
 H                 -8.87056000    1.75434700   -1.12051400
 Co                -8.74145100   -0.48743500   -0.08702900
 O                -10.15710100   -0.74823300   -1.27627300
 H                -10.96698300   -0.92685300   -0.77604500
37
GSH-CoIII-OH_quintet
 C                 -6.52412900    0.14595400   -1.74469300
 O                 -5.56953200    0.06247400   -2.53620000
 O                 -7.30270700   -0.82781600   -1.43785300
 C                 -6.80460100    1.47467300   -1.04178100
 H                 -6.67178100    2.26943600   -1.77764100
 C                 -5.81635800    1.74726300    0.12538700
 H                 -5.04812200    2.41787500   -0.26209800
 H                 -6.34502700    2.31943000    0.89457300
 C                 -5.05979800    0.56418100    0.74696700
 H                 -4.50418700    0.02261100   -0.02100900
 H                 -4.30752200    0.97801600    1.42800500
 C                 -5.79507300   -0.49277500    1.54621300
 O                 -5.35174000   -1.64819000    1.62303400
 N                 -6.91222600   -0.13203500    2.21102300
 H                 -7.27589200    0.80374400    2.09107300
 C                 -7.77453300   -1.09100300    2.88320400
 H                 -7.33085000   -1.40292300    3.83220300
 C                 -9.13300000   -0.43920500    3.17586900
 H                 -8.98361100    0.36607100    3.89763500
 H                 -9.79026000   -1.18106000    3.63087500
 S                 -9.95734500    0.28998000    1.71127000
 C                 -8.00474300   -2.32223800    2.02200200
 O                 -8.28492300   -2.21501300    0.80004200
 N                 -7.98566700   -3.49575800    2.62433900
 H                 -7.73275900   -3.57313900    3.60604200
 C                 -8.31564200   -4.75644900    1.98125600
 H                 -9.31046100   -4.70364400    1.53397600
 H                 -7.60378400   -4.97502700    1.18133700
 C                 -8.28190300   -5.89815000    3.00597100
 O                 -7.95259700   -5.61511400    4.19014700
 O                 -8.59152100   -7.03511700    2.56222600
 N                 -8.21493300    1.46723700   -0.59447800
 H                 -8.36224500    2.10172300    0.18620000
 H                 -8.81902600    1.77609500   -1.35498500
 Co                -8.91994900   -0.52116600   -0.19499100
 O                -10.37818300   -0.99601000   -1.20666600
 H                -11.21106100   -0.92372500   -0.71926800
19
DMPO
 C                  1.12009300    1.17405400   -0.04082700
 C                  2.65540000    1.10564000   -0.01978600
 C                  2.00917600    3.34915800    0.23098100
 C                  0.76016100    2.58298700    0.47365200
 H                  0.67910600    0.38219400    0.56407900
 H                  2.14988300    4.41937000    0.30167800
 H                 -0.09351700    3.01650600   -0.05179000
 H                  0.51572800    2.58839400    1.54235500
 H                  0.76610900    1.05951100   -1.06714600
 O                  4.24367600    2.94181200   -0.26004200
 C                  3.21316100    0.52981300    1.28082900
 H                  3.00253900   -0.54101100    1.31800400
 H                  4.29506600    0.67119700    1.33059300
 H                  2.75331600    1.00509600    2.15079000
 C                  3.25534300    0.41673200   -1.23483500
 H                  4.34612600    0.44670200   -1.20492700
 H                  2.93997100   -0.62910400   -1.23630000
 H                  2.91044800    0.88214800   -2.16096400
 N                  3.01803500    2.58592600   -0.04601300
41
RC_triplet
 N                 -0.17344800    0.62593500   13.60676300
 O                  3.25663300    1.16915000   12.68537900
 O                 -2.78859200    2.26441200   11.77084500
 O                  1.72189300    2.42754900   13.71222300
 O                 -1.60862300    2.80334800   13.58972200
 C                 -0.95626100   -0.28304500   14.48060600
 C                  2.15278100    1.30779700   13.21636500
 C                  1.20771200    0.12983100   13.38449400
 C                 -1.86075400    2.05881500   12.55452600
 C                 -0.87779800    0.92160900   12.33500800
 H                  1.52948700   -0.41967700   14.27222500
 H                  1.24524100   -0.54424000   12.52743300
 H                 -1.37192400    0.02977400   11.94650300
 H                 -0.14700200    1.26203500   11.59741100
 H                 -0.78440400   -1.32609500   14.20997300
 H                 -2.01836600   -0.05977400   14.35365200
 C                 -0.60607600   -0.01084400   15.93475700
 O                 -0.12212700    1.17081000   16.16219200
 O                 -0.81907000   -0.85206200   16.81128800
 O                  0.13612500    3.86725200   15.59176500
 H                  0.30246800    4.58911400   14.96617200
 Co                -0.01594000    2.34439500   14.59764300
 C                  3.09411000    3.61571500   18.41135900
 C                  3.57298600    5.05130700   18.13842800
 C                  1.30434700    5.12770200   18.73869200
 C                  1.73144000    3.75738500   19.12009500
 H                  3.81992700    3.06200200   19.00636000
 H                  0.33465200    5.58167900   18.89230300
 H                  1.01167100    3.00201400   18.79745200
 H                  1.81529900    3.67820800   20.21034300
 H                  2.95699300    3.09341900   17.46294500
 O                  2.21829000    7.05351800   17.81408500
 C                  4.47783400    5.60327000   19.23888400
 H                  5.44257800    5.09327100   19.19853500
 H                  4.64624100    6.67320400   19.09787900
 H                  4.03980400    5.44069100   20.22681400
 C                  4.19421800    5.23724300   16.76297800
 H                  4.46124200    6.28154800   16.59033000
 H                  5.10399400    4.63530800   16.70495800
 H                  3.51206300    4.90752600   15.97614400
 N                  2.26052800    5.82067600   18.20805900
41
TS_triplet
 N                 -0.08659500    0.76185300   13.79830100
 O                  3.39166900    1.14688200   12.97033400
 O                 -2.50464900    2.81487900   12.09775600
 O                  1.97389800    2.41943500   14.14331900
 O                 -1.37194900    3.09423900   14.00460700
 C                 -0.95772600   -0.17411700   14.53218500
 C                  2.29870400    1.33504100   13.52569500
 C                  1.26084900    0.21634300   13.55235100
 C                 -1.62254300    2.47518000   12.89960300
 C                 -0.71975800    1.28946800   12.57510600
 H                  1.52657500   -0.44213800   14.38397900
 H                  1.29795500   -0.36950500   12.63058200
 H                 -1.27644500    0.51499400   12.04175700
 H                  0.06245400    1.66273900   11.90843100
 H                 -0.84238800   -1.19994000   14.17328400
 H                 -1.99862100    0.12297400   14.37762600
 C                 -0.69373600   -0.09179800   16.03174600
 O                 -0.15542200    1.00113900   16.44887700
 O                 -1.03552500   -1.03045500   16.76831100
 O                  0.45727900    3.87367200   16.28707000
 H                  0.30461400    4.70041800   15.80186900
 Co                 0.18303700    2.41547400   15.05404700
 C                  3.10700200    3.45994300   18.19332500
 C                  3.46428900    4.92144300   17.87132400
 C                  1.10253500    4.70521600   18.05701400
 C                  1.66451100    3.50353100   18.72909800
 H                  3.80590100    3.02994500   18.91007800
 H                  0.11859100    5.12167500   18.20872300
 H                  1.09453000    2.60166600   18.51156200
 H                  1.63744900    3.66485800   19.81285600
 H                  3.13910100    2.86617200   17.27828300
 O                  1.93685100    6.72255100   17.25605300
 C                  4.14212900    5.64130900   19.03825800
 H                  5.15338200    5.24801600   19.16000000
 H                  4.20786800    6.71328400   18.83917800
 H                  3.59354700    5.48687300   19.97040600
 C                  4.25477800    5.09256600   16.58161300
 H                  4.42289800    6.14927400   16.36393600
 H                  5.22625100    4.60694600   16.69765400
 H                  3.73503800    4.63100900   15.73936700
 N                  2.08624300    5.52771800   17.70532800
41
PC_triplet
 N                  0.01593400    0.84662200   13.89186000
 O                  3.49839300    1.41516100   13.18335100
 O                 -2.45901200    2.91590200   12.28914900
 O                  2.03136600    2.55693900   14.42793100
 O                 -1.38233200    3.13390100   14.23864700
 C                 -0.81897800   -0.16405200   14.55088000
 C                  2.38806100    1.53759000   13.73486700
 C                  1.38664600    0.38701100   13.64025000
 C                 -1.57782900    2.57344400   13.10062300
 C                 -0.62070700    1.44609300   12.71274700
 H                  1.66257100   -0.32811500   14.42102100
 H                  1.48617800   -0.11973500   12.67538500
 H                 -1.14409400    0.70480500   12.10091100
 H                  0.15540800    1.90042500   12.08963800
 H                 -0.67153600   -1.16459700   14.13234000
 H                 -1.87036200    0.10324000   14.40856700
 C                 -0.57673600   -0.18405000   16.05930700
 O                 -0.10305300    0.88991900   16.57852000
 O                 -0.88329600   -1.20347100   16.70619800
 O                  0.09867900    4.15317000   16.71339900
 H                 -0.31950000    4.90861000   16.27165000
 Co                 0.20905800    2.47386700   15.33775300
 C                  2.95691300    3.33902700   18.02926500
 C                  3.40787200    4.75508800   17.64554300
 C                  0.92341300    4.64617500   17.78026500
 C                  1.53285400    3.51232700   18.58632400
 H                  3.63075800    2.89078200   18.75952100
 H                  0.31992500    5.34469200   18.36096100
 H                  0.93166500    2.60760700   18.50999200
 H                  1.56443700    3.81298700   19.63461100
 H                  2.94252900    2.70624000   17.13951200
 O                  1.98558400    6.50582700   16.70845900
 C                  3.97508700    5.53311900   18.83987500
 H                  4.94630400    5.11498700   19.11375800
 H                  4.11182100    6.58411300   18.57442600
 H                  3.31324100    5.47356900   19.70688700
 C                  4.37347200    4.80718300   16.46833300
 H                  4.58635800    5.84201800   16.19046300
 H                  5.31356400    4.33106100   16.75577800
 H                  3.96865000    4.28229400   15.60125900
 N                  2.09526700    5.35899700   17.26067600
39
Fig-S7b_SC_quartet
 C                 -6.51409900    0.29784600   -1.84074400
 O                 -5.60278300    0.31802800   -2.69054200
 O                 -7.22201900   -0.73128800   -1.55357600
 C                 -6.80777900    1.57285300   -1.04176100
 H                 -6.70855500    2.42283200   -1.71866300
 C                 -5.79128800    1.76904200    0.11293500
 H                 -5.00309800    2.42500600   -0.25936200
 H                 -6.28859900    2.32647100    0.91343200
 C                 -5.07183000    0.53484800    0.67543800
 H                 -4.50427500    0.02884700   -0.10845000
 H                 -4.33139000    0.88467600    1.40431200
 C                 -5.84793600   -0.54740100    1.39000000
 O                 -5.40857100   -1.69087100    1.50148900
 N                 -7.06816100   -0.21075900    1.91911200
 H                 -7.25082000    0.77542200    2.07568900
 C                 -7.81354900   -1.13740200    2.77125800
 H                 -7.29671900   -1.32687500    3.71507900
 C                 -9.17140500   -0.50080800    3.06514300
 H                 -9.02723700    0.46234100    3.55686300
 H                 -9.75995400   -1.15608700    3.70802400
 C                 -8.03935100   -2.44617800    2.02098000
 O                 -8.30881100   -2.42870000    0.79187000
 N                 -8.02925000   -3.55816200    2.72894100
 H                 -7.81426600   -3.54210600    3.72257500
 C                 -8.37784400   -4.86851900    2.20524500
 H                 -9.34229600   -4.82584600    1.69536400
 H                 -7.63210900   -5.20061100    1.47857400
 C                 -8.45019800   -5.89321400    3.34519600
 O                 -8.16827400   -5.49883700    4.50939800
 O                 -8.78585100   -7.05831400    3.00534700
 N                 -8.19981000    1.49834400   -0.53260700
 H                 -8.33686800    2.18472700    0.20682800
 H                 -8.84129800    1.74705700   -1.28391100
 Co                -8.61416100   -0.50522400   -0.01329600
 O                -10.13196400   -1.17669300   -1.37356500
 H                -10.48977500   -2.01186400   -1.03583900
 O                 -9.86299500   -0.31455600    1.81019000
 H                -10.29497800    0.55162400    1.81738500
 H                 -9.68042200   -1.41255100   -2.19883500
40
Fig-S7b_RC_quartet
 C                 -6.53507400    0.28885500   -1.86558000
 O                 -5.61935900    0.29171600   -2.70196500
 O                 -7.27690800   -0.73284300   -1.59750100
 C                 -6.81841400    1.55967500   -1.05832800
 H                 -6.71624300    2.40836000   -1.73668200
 C                 -5.80640400    1.76267900    0.09973400
 H                 -5.02068800    2.42143600   -0.27257100
 H                 -6.31094900    2.32192600    0.89436800
 C                 -5.08005500    0.53810300    0.67452800
 H                 -4.51070800    0.02592100   -0.10376500
 H                 -4.34066400    0.90264300    1.39742200
 C                 -5.84440900   -0.54089800    1.40647800
 O                 -5.40394200   -1.68341800    1.51553500
 N                 -7.05733000   -0.20382700    1.95634100
 H                 -7.24087900    0.78189100    2.11617300
 C                 -7.79365700   -1.13588100    2.81193600
 H                 -7.26848500   -1.33249700    3.74934500
 C                 -9.14915800   -0.50004300    3.11908200
 H                 -9.00246300    0.45735000    3.62069100
 H                 -9.73818700   -1.16179700    3.75459400
 C                 -8.02620000   -2.43722600    2.05108400
 O                 -8.29568900   -2.40358700    0.82119300
 N                 -8.02262700   -3.55925500    2.74073300
 H                 -7.81424500   -3.56114600    3.73598700
 C                 -8.38086900   -4.85705800    2.19101500
 H                 -9.33414600   -4.79071800    1.66326800
 H                 -7.62614700   -5.18873700    1.47349100
 C                 -8.49075700   -5.89798900    3.31259700
 O                 -8.22451900   -5.52672500    4.48797000
 O                 -8.83857600   -7.05155500    2.94721800
 N                 -8.21183000    1.48802400   -0.55422600
 H                 -8.36189200    2.20691300    0.15112300
 H                 -8.85218300    1.68918100   -1.32099700
 Co                -8.60202600   -0.48592500    0.05413100
 O                -10.14698700   -1.22679600   -1.35439000
 H                -10.21681600   -2.18315700   -1.18063000
 O                 -9.65200900   -1.19833200   -2.72147300
 H                 -8.68476100   -1.05282700   -2.54381000
 O                 -9.84300000   -0.29870200    1.86719700
 H                -10.27132500    0.56928200    1.88064000
40
Fig-S7_TS_quartet
 C                 -6.54088100    0.15557200   -1.73165000
 O                 -5.64313900    0.08959200   -2.58041800
 O                 -7.28459300   -0.84373200   -1.38871000
 C                 -6.79215300    1.46563100   -0.98575900
 H                 -6.70858700    2.28094200   -1.70514100
 C                 -5.74120300    1.70677600    0.12655900
 H                 -4.94499000    2.30813000   -0.31418400
 H                 -6.20017100    2.33629100    0.89517400
 C                 -5.04913400    0.48911000    0.75383500
 H                 -4.49337400   -0.06618200   -0.00445700
 H                 -4.30255800    0.86023700    1.46483900
 C                 -5.85693800   -0.54450600    1.50653800
 O                 -5.46833000   -1.71119700    1.60711700
 N                 -7.02836400   -0.15322000    2.07694900
 H                 -7.23304000    0.83533200    2.16023700
 C                 -7.86218800   -1.06856500    2.84087000
 H                 -7.42533100   -1.30347200    3.81471800
 C                 -9.22217500   -0.41038100    3.06611700
 H                 -9.09014900    0.53555000    3.59145000
 H                 -9.86182100   -1.07151200    3.65032900
 C                 -8.06536900   -2.34944400    2.04560200
 O                 -8.31568600   -2.28956900    0.80642100
 N                 -8.05847500   -3.49023700    2.69413800
 H                 -7.81527300   -3.52667000    3.68224100
 C                 -8.33087000   -4.78837400    2.09707300
 H                 -9.33064300   -4.80121900    1.65885200
 H                 -7.61272200   -4.99601600    1.30048700
 C                 -8.22798700   -5.88360800    3.16768300
 O                 -7.89671600   -5.53213000    4.33277800
 O                 -8.48631700   -7.05118900    2.77636700
 N                 -8.17386000    1.43402400   -0.45344100
 H                 -8.27329600    2.04776300    0.35325500
 H                 -8.82182700    1.76953900   -1.16587200
 Co                -8.82881400   -0.54717500   -0.09080300
 O                -10.22928800   -1.08389800   -1.16070300
 H                -10.42215500   -2.03020700   -1.04039800
 O                 -9.83850500   -1.36756600   -3.07607100
 H                 -8.89146800   -1.27535500   -2.85023700
 O                 -9.85683300   -0.16493600    1.78573100
 H                -10.20535500    0.73888800    1.77444200
40
Fig-S7b_I_quartet
 C                 -6.61349900    0.08708800   -1.71980000
 O                 -5.68110600    0.03393400   -2.52695800
 O                 -7.38144600   -0.92188900   -1.44577600
 C                 -6.89391700    1.38250700   -0.95979800
 H                 -6.84677300    2.19511000   -1.68593000
 C                 -5.82576700    1.67809200    0.12701500
 H                 -5.07383600    2.31360700   -0.34269400
 H                 -6.29141000    2.29732200    0.90063300
 C                 -5.05073000    0.50722400    0.75088400
 H                 -4.51480000   -0.04873800   -0.02027500
 H                 -4.28425000    0.93455200    1.40686500
 C                 -5.78385800   -0.53071200    1.57455100
 O                 -5.39857500   -1.70660700    1.61413900
 N                 -6.85391700   -0.12260200    2.29037900
 H                 -7.15531800    0.83901500    2.21057600
 C                 -7.78373700   -1.04561900    2.92328200
 H                 -7.43619100   -1.33835600    3.91697400
 C                 -9.13925600   -0.35956700    3.09392600
 H                 -9.01214900    0.56230400    3.66183300
 H                 -9.81712900   -1.02692000    3.62715100
 C                 -7.99549300   -2.30416900    2.09051400
 O                 -8.26276300   -2.23794600    0.85525400
 N                 -7.99532300   -3.46251500    2.71018800
 H                 -7.75337300   -3.53215400    3.69625100
 C                 -8.31937000   -4.72925400    2.07156700
 H                 -9.30390000   -4.67179800    1.60345900
 H                 -7.59103100   -4.95509700    1.28904500
 C                 -8.31144500   -5.85985200    3.10837700
 O                 -7.99711800   -5.56465900    4.29335600
 O                 -8.62387700   -6.99758800    2.67075400
 N                 -8.27544100    1.32025700   -0.42177100
 H                 -8.36986400    1.87069500    0.42949900
 H                 -8.92551900    1.70858200   -1.10473300
 Co                -8.94606400   -0.66839000   -0.18551100
 O                -10.39336800   -1.14228300   -1.16023600
 H                -10.46744700   -2.11009500   -1.21486400
 O                 -9.56288000   -1.29013500   -3.39046300
 H                 -8.72733700   -1.20889500   -2.87668000
 O                 -9.71357900   -0.04789300    1.80321600
 H                -10.05771900    0.85646400    1.81775500
39
Fig-S7b_SC_doublet
 C                 -6.55518900    0.16699300   -1.75033000
 O                 -5.71502800    0.12164500   -2.65872100
 O                 -7.21275600   -0.86036300   -1.31725500
 C                 -6.85002100    1.46904600   -1.01138000
 H                 -6.79351900    2.30193000   -1.71267200
 C                 -5.81689800    1.72353100    0.11826500
 H                 -5.04905800    2.37555500   -0.30045600
 H                 -6.30656100    2.30845400    0.90360900
 C                 -5.06111700    0.52434500    0.71600600
 H                 -4.49342500    0.00370400   -0.05823900
 H                 -4.31970700    0.91763300    1.42066200
 C                 -5.81569400   -0.55035600    1.46847000
 O                 -5.38287700   -1.69575700    1.58599600
 N                 -7.03108100   -0.19709800    1.99250800
 H                 -7.20993400    0.79231300    2.12902000
 C                 -7.85112800   -1.10701100    2.79159000
 H                 -7.40934800   -1.31900000    3.76757500
 C                 -9.19971900   -0.41463300    2.97993500
 H                 -9.06514000    0.52272800    3.51991500
 H                 -9.89359900   -1.06030000    3.51714700
 C                 -8.08350100   -2.39933800    2.01684200
 O                 -8.39380300   -2.34224200    0.79310200
 N                 -8.04796700   -3.53470700    2.67923900
 H                 -7.78204500   -3.55807800    3.66083300
 C                 -8.36927900   -4.83336000    2.10970500
 H                 -9.37421600   -4.82016700    1.68278400
 H                 -7.66932900   -5.08082600    1.30804000
 C                 -8.29155200   -5.91474700    3.19600800
 O                 -7.94018800   -5.55761600    4.35331100
 O                 -8.58903100   -7.07977300    2.82389000
 N                 -8.24258900    1.36064000   -0.48557300
 H                 -8.39673000    2.05705400    0.24342200
 H                 -8.89872500    1.57088100   -1.23735400
 Co                -8.47929900   -0.49230100    0.10265800
 O                -10.17967000   -0.89519500   -1.31549600
 H                -10.62425600   -1.68136700   -0.96492600
 O                 -9.73718500   -0.13822600    1.65772800
 H                -10.13558500    0.74469300    1.65511300
 H                 -9.73313500   -1.20880800   -2.11644100
40
Fig-S7b_RC_doublet
 C                 -6.59680400    0.21754300   -1.75675500
 O                 -5.79502300    0.16931400   -2.69079400
 O                 -7.26071300   -0.81587500   -1.31684700
 C                 -6.85549900    1.50517600   -0.98278700
 H                 -6.80551700    2.35011300   -1.66973500
 C                 -5.79419200    1.72766600    0.12733000
 H                 -5.02166800    2.36482100   -0.30529300
 H                 -6.25518800    2.31940100    0.92459000
 C                 -5.05069800    0.51064100    0.70395000
 H                 -4.50983000   -0.01823200   -0.08402600
 H                 -4.28614900    0.88649700    1.39311900
 C                 -5.80719100   -0.55324700    1.46920300
 O                 -5.38524700   -1.70047000    1.58937100
 N                 -7.02389500   -0.18855100    1.99517700
 H                 -7.17256700    0.80139600    2.16579600
 C                 -7.83721200   -1.09647100    2.80725600
 H                 -7.38473700   -1.31285100    3.77700900
 C                 -9.18050200   -0.39755000    3.00848000
 H                 -9.03788200    0.53865900    3.54814600
 H                 -9.87604400   -1.04035500    3.54652100
 C                 -8.08258800   -2.38126900    2.02524400
 O                 -8.39275400   -2.30566900    0.80094500
 N                 -8.05756000   -3.52338800    2.67365400
 H                 -7.79339000   -3.56061100    3.65556600
 C                 -8.39357700   -4.81236700    2.09000100
 H                 -9.39671200   -4.78144000    1.65995200
 H                 -7.69367700   -5.06078000    1.28872200
 C                 -8.33388100   -5.90422900    3.16706700
 O                 -7.98531900   -5.56062100    4.32926800
 O                 -8.64230600   -7.06226600    2.78290400
 N                 -8.23789900    1.40140400   -0.42857000
 H                 -8.37279000    2.09321500    0.30863200
 H                 -8.90767600    1.62125600   -1.16588800
 Co                -8.45954600   -0.44860600    0.15946600
 O                -10.27648200   -1.12134500   -1.43935800
 H                -10.40352800   -1.99010700   -1.01847900
 O                 -9.57335400   -1.48321200   -2.66007100
 H                 -8.63953100   -1.33333200   -2.37541300
 O                 -9.72292300   -0.11557200    1.68735800
 H                -10.12852800    0.76432800    1.69124600
40
Fig-S7_TS_doublet
 C                 -6.22135000   -0.08579900   -1.50119900
 O                 -5.29645100   -0.25239600   -2.29873200
 O                 -6.94254600   -1.05670600   -1.02295900
 C                 -6.56898500    1.28547800   -0.93831300
 H                 -6.42530600    2.04658800   -1.70446800
 C                 -5.66309500    1.62951800    0.27096000
 H                 -4.83033600    2.21692200   -0.11726400
 H                 -6.21673100    2.29954800    0.93550100
 C                 -5.02634100    0.47123900    1.05687200
 H                 -4.34593400   -0.09997800    0.42163700
 H                 -4.40658300    0.90532700    1.84969500
 C                 -5.90810000   -0.54493900    1.74219900
 O                 -5.52789500   -1.66504400    2.04434600
 N                 -7.22111400   -0.15006300    1.99190000
 H                 -7.34095400    0.85081300    2.13776200
 C                 -8.10873200   -0.96941100    2.83301300
 H                 -7.74026600   -1.07902300    3.85439400
 C                 -9.45132200   -0.24073000    2.82923200
 H                 -9.34547900    0.73982300    3.29277200
 H                -10.21882500   -0.82194700    3.33753800
 C                 -8.30353700   -2.31625400    2.15734300
 O                 -8.46806700   -2.33524200    0.90403400
 N                 -8.41247300   -3.39659900    2.90211400
 H                 -8.18706000   -3.31233900    3.88501900
 C                 -8.70283800   -4.71717100    2.36144700
 H                 -9.15876000   -5.30467600    3.15750700
 H                 -9.43204200   -4.61208600    1.55806600
 C                 -7.48784700   -5.49794800    1.81394100
 O                 -6.34829600   -4.97284500    1.85925700
 O                 -7.77956500   -6.63744800    1.35755600
 N                 -8.01393900    1.23701300   -0.56831300
 H                 -8.24386400    1.98597200    0.08535200
 H                 -8.58204200    1.37819200   -1.40330900
 Co                -8.37115800   -0.53704500    0.12567000
 O                 -9.67313800   -0.83445000   -1.32551600
 H                -10.55105700   -0.72327200   -0.91969900
 O                -10.16063700   -2.10906100   -2.35907300
 H                 -9.69383400   -2.80508000   -1.86599600
 O                 -9.83428100   -0.07357500    1.43249900
 H                -10.21979800    0.80771000    1.30917100
40
Fig-S7b_I_doublet
 C                 -6.61676100    0.21681700   -1.67857500
 O                 -5.87189500    0.11705800   -2.64613800
 O                 -7.19503900   -0.81513500   -1.11469400
 C                 -6.88409300    1.52512900   -0.95555200
 H                 -6.87592600    2.35728400   -1.65783700
 C                 -5.79829900    1.75872500    0.12372600
 H                 -5.03225400    2.38803800   -0.32927800
 H                 -6.23747400    2.34991800    0.93255900
 C                 -5.06080100    0.52661100    0.67301300
 H                 -4.46479200    0.04464000   -0.10514400
 H                 -4.34711600    0.87121500    1.43019600
 C                 -5.84634900   -0.56966300    1.34060800
 O                 -5.43681900   -1.69101500    1.53670800
 N                 -7.17445600   -0.21482200    1.74559200
 H                 -7.21215700    0.75798100    2.05851800
 C                 -7.88320200   -1.09623700    2.71034200
 H                 -7.31892100   -1.24809400    3.63013100
 C                 -9.20139800   -0.37715600    2.97765600
 H                 -9.01935300    0.57104200    3.48264200
 H                 -9.88941500   -0.99559600    3.55105900
 C                 -8.17422000   -2.38722000    1.97612600
 O                 -8.52680700   -2.28422400    0.75792900
 N                 -8.13115300   -3.52786900    2.61108800
 H                 -7.82048200   -3.57357400    3.58120100
 C                 -8.46878900   -4.82383300    2.03983100
 H                 -9.50667800   -4.82900800    1.70179900
 H                 -7.83079300   -5.03387100    1.17898800
 C                 -8.26780100   -5.91284300    3.10433000
 O                 -7.84703900   -5.54647900    4.23544200
 O                 -8.54570700   -7.08443700    2.74293700
 N                 -8.24650000    1.40091800   -0.36424800
 H                 -8.38475300    2.08249500    0.38360400
 H                 -8.95445600    1.57519700   -1.07858400
 Co                -8.47800000   -0.42224900    0.20361000
 O                 -9.83959300   -0.59495300   -1.05004100
 H                -10.38811700   -1.32882000   -0.73082100
 O                 -9.26338100   -2.20183800   -2.58192100
 H                 -8.39486700   -1.90232200   -2.24782400
 O                 -9.78148200   -0.12416700    1.66092900
 H                -10.21343800    0.74537200    1.65204900
37
Fig-S7c_SC_quartet
 C                 -6.59135300    0.30412600   -1.79729000
 O                 -5.69426800    0.33474500   -2.66538600
 O                 -7.27716500   -0.72222500   -1.47968600
 C                 -6.86424400    1.58846100   -1.01016200
 H                 -6.84350700    2.43553700   -1.69794000
 C                 -5.82274500    1.81829300    0.10418000
 H                 -5.03002600    2.43909400   -0.31865900
 H                 -6.29377100    2.42544900    0.88488100
 C                 -5.12351400    0.58926800    0.69949100
 H                 -4.55651700    0.07034900   -0.07691500
 H                 -4.38043600    0.94477700    1.42248100
 C                 -5.89072300   -0.49530400    1.42694000
 O                 -5.39699200   -1.62004400    1.56219000
 N                 -7.11710800   -0.21409400    1.94700300
 H                 -7.41508100    0.75238600    2.00771600
 C                 -7.81619500   -1.17594100    2.79356800
 H                 -7.22727500   -1.39468200    3.68942800
 C                 -9.16237800   -0.56875800    3.21340900
 H                 -8.94995500    0.31089100    3.82588600
 H                 -9.68738100   -1.29021000    3.84019400
 S                -10.23376500   -0.08178900    1.80307100
 C                 -8.02748900   -2.46772600    2.01239100
 O                 -8.26509800   -2.44453500    0.77644100
 N                 -8.01195500   -3.59352700    2.70308300
 H                 -7.79069000   -3.59109100    3.69508700
 C                 -8.29992700   -4.90613800    2.15138500
 H                 -9.29397400   -4.91917600    1.69891000
 H                 -7.57782700   -5.16008000    1.37124300
 C                 -8.23475500   -5.97095500    3.25423300
 O                 -7.91287700   -5.59735000    4.41523500
 O                 -8.51143800   -7.14543200    2.89282600
 H                 -8.33136300    2.11442400    0.23115700
 Co                -8.79046000   -0.54295600    0.03840400
 O                -10.18706500   -0.90452000   -1.56242900
 H                -10.79778500   -1.61500800   -1.31473500
 O                 -8.20830600    1.47579600   -0.48804500
 H                 -9.65676800   -1.27019100   -2.28740000
38
Fig-S7c_RC_quartet
 C                 -6.58430800    0.29972900   -1.83851700
 O                 -5.69013000    0.31888300   -2.70043100
 O                 -7.30980100   -0.72032300   -1.55117200
 C                 -6.82658600    1.57002800   -1.02152700
 H                 -6.80894400    2.42552100   -1.69882200
 C                 -5.76646000    1.77986800    0.07811200
 H                 -4.96468800    2.37815300   -0.35974400
 H                 -6.21526100    2.40517400    0.85721100
 C                 -5.08780900    0.54267400    0.67951300
 H                 -4.53652500    0.00471700   -0.09523400
 H                 -4.33221900    0.89183900    1.39259600
 C                 -5.86564900   -0.52101100    1.42551200
 O                 -5.38718100   -1.64844100    1.57332400
 N                 -7.09479500   -0.22050800    1.94260200
 H                 -7.35269400    0.75541500    2.04109200
 C                 -7.78861900   -1.17356800    2.80764500
 H                 -7.19443200   -1.38587800    3.70127600
 C                 -9.13332800   -0.56351100    3.22664500
 H                 -8.92285500    0.33194600    3.81628200
 H                 -9.65116100   -1.27322900    3.87234900
 S                -10.21417600   -0.11934200    1.81042400
 C                 -8.00545000   -2.46737000    2.03122700
 O                 -8.22018500   -2.44376400    0.79027800
 N                 -8.02193500   -3.58957200    2.72584000
 H                 -7.83197200   -3.58502400    3.72445900
 C                 -8.33239600   -4.89745300    2.17444300
 H                 -9.30352100   -4.87808300    1.67528300
 H                 -7.58409000   -5.18726100    1.43238500
 C                 -8.35811800   -5.95131900    3.28924700
 O                 -8.07477800   -5.57736900    4.46005500
 O                 -8.66188600   -7.11843400    2.92589700
 H                 -8.27525500    2.11501600    0.23081700
 Co                -8.72855100   -0.53141600    0.08874900
 O                -10.29374400   -0.93428100   -1.50367100
 H                -10.55551200   -1.85344300   -1.31449600
 O                 -9.66184800   -1.07206200   -2.81079700
 H                 -8.70902000   -0.99152400   -2.54215600
 O                 -8.16358800    1.46354600   -0.47904700
38
Fig-S7c_TS_quartet
 C                 -6.58173300    0.26290700   -1.78860600
 O                 -5.70197100    0.23700700   -2.66464600
 O                 -7.32570400   -0.73223900   -1.46588400
 C                 -6.78566500    1.55780100   -1.00007700
 H                 -6.76373900    2.39888700   -1.69434600
 C                 -5.71803000    1.77307100    0.08943600
 H                 -4.90446600    2.34381800   -0.36261600
 H                 -6.15379500    2.42376600    0.85487000
 C                 -5.06711500    0.53719200    0.72129700
 H                 -4.50158100   -0.01731800   -0.03129000
 H                 -4.32750900    0.88440600    1.45186500
 C                 -5.87730200   -0.50721300    1.45450900
 O                 -5.42039300   -1.62907300    1.65065800
 N                 -7.15134200   -0.19581900    1.89956600
 H                 -7.34654500    0.78662000    2.07337600
 C                 -7.83090400   -1.14583700    2.78889300
 H                 -7.24793300   -1.32322400    3.69626400
 C                 -9.19720600   -0.56339700    3.15769700
 H                 -9.03820800    0.34800300    3.73768300
 H                 -9.73742200   -1.27790100    3.77820400
 S                -10.22419000   -0.14533100    1.69337300
 C                 -8.00691900   -2.44793300    2.01968800
 O                 -8.21520300   -2.40658800    0.77757500
 N                 -8.00466600   -3.57881400    2.69382600
 H                 -7.81998900   -3.59286100    3.69366600
 C                 -8.27936900   -4.88035900    2.10579800
 H                 -9.23985400   -4.86442200    1.58694400
 H                 -7.51022600   -5.13690700    1.37291400
 C                 -8.30725200   -5.95970900    3.19521300
 O                 -8.04114900   -5.60898500    4.37711600
 O                 -8.59458100   -7.12057700    2.80102200
 H                 -8.22369300    2.15884700    0.24530100
 Co                -8.68703600   -0.49721100    0.07870100
 O                -10.13122500   -0.78173000   -1.15381900
 H                -10.63243700   -1.57008400   -0.88332400
 O                 -9.87921200   -1.35910500   -2.89118700
 H                 -8.91519200   -1.27209300   -2.76107300
 O                 -8.11871900    1.48072200   -0.44093900
37
Fig-S7c_SC_doublet
 C                 -6.50885500    0.13322100   -1.75117100
 O                 -5.61866500    0.09253700   -2.61582700
 O                 -7.17981200   -0.88216900   -1.33679800
 C                 -6.82395200    1.46104700   -1.06561200
 H                 -6.77219100    2.27202700   -1.79149000
 C                 -5.85465500    1.75925700    0.10233900
 H                 -5.09767900    2.44179500   -0.28912800
 H                 -6.40264700    2.33032700    0.85915900
 C                 -5.07893800    0.59193600    0.73675000
 H                 -4.48858900    0.07526400   -0.02262800
 H                 -4.35618800    1.02364200    1.43834500
 C                 -5.79811100   -0.49691800    1.51046200
 O                 -5.32869100   -1.64037700    1.58718700
 N                 -6.95001400   -0.17186000    2.14013000
 H                 -7.30881700    0.77283500    2.06686300
 C                 -7.78286300   -1.12792100    2.85984200
 H                 -7.29422200   -1.43500700    3.78799200
 C                 -9.12367700   -0.44967000    3.18120100
 H                 -8.93961200    0.35258700    3.89877900
 H                 -9.77870400   -1.18214300    3.65365400
 S                 -9.92193400    0.25951900    1.68446700
 C                 -8.06337700   -2.36479200    2.01690200
 O                 -8.42334500   -2.26559400    0.81090900
 N                 -8.01019200   -3.53673100    2.62062800
 H                 -7.70976900   -3.60835100    3.58893800
 C                 -8.37585800   -4.80004200    2.00317300
 H                 -9.39250000   -4.74779000    1.60739700
 H                 -7.70669200   -5.02594100    1.16909100
 C                 -8.29207000   -5.93529900    3.03241400
 O                 -7.91053600   -5.64356000    4.19858200
 O                 -8.61792100   -7.07593100    2.61016000
 H                 -8.40190100    2.01344700    0.05818100
 Co                -8.52930000   -0.46963200    0.04672600
 O                -10.20649000   -0.93096100   -1.41121400
 H                -10.89073700   -1.27964600   -0.82006400
 O                 -8.22013400    1.36297100   -0.64196500
 H                 -9.89160200   -1.70539200   -1.90121200
38
Fig-S7c_RC_doublet
 C                 -6.54681600    0.11041000   -1.76590300
 O                 -5.67934500    0.05839500   -2.64499200
 O                 -7.22394900   -0.90568900   -1.33743500
 C                 -6.84271700    1.43580400   -1.06960900
 H                 -6.79732900    2.24718000   -1.79537500
 C                 -5.85632500    1.73025600    0.08499400
 H                 -5.09567800    2.39929400   -0.32222400
 H                 -6.38990600    2.31608500    0.84080900
 C                 -5.08704200    0.56095400    0.72408900
 H                 -4.50742200    0.03111800   -0.03444300
 H                 -4.35486500    0.99375200    1.41516700
 C                 -5.80920900   -0.51403600    1.51466500
 O                 -5.35518800   -1.66299400    1.59114100
 N                 -6.95130800   -0.17095400    2.15513200
 H                 -7.28652500    0.78351600    2.09881600
 C                 -7.78769500   -1.11130100    2.89225500
 H                 -7.29580300   -1.41480100    3.81982500
 C                 -9.11962400   -0.41703300    3.21538100
 H                 -8.92310900    0.39288000    3.92089200
 H                 -9.77806400   -1.13756800    3.70111700
 S                 -9.92274300    0.27960700    1.71494400
 C                 -8.08518400   -2.35037600    2.05938100
 O                 -8.45260600   -2.25166500    0.85441200
 N                 -8.03751600   -3.51933400    2.66702800
 H                 -7.72732600   -3.58896300    3.63257700
 C                 -8.40657000   -4.78536100    2.05678000
 H                 -9.42858400   -4.73849800    1.67452700
 H                 -7.74702100   -5.00968100    1.21475000
 C                 -8.30349300   -5.91699600    3.08849300
 O                 -7.90901700   -5.61883500    4.24868100
 O                 -8.62780100   -7.06072100    2.67392300
 H                 -8.40845300    2.01392200    0.05757600
 Co                -8.52973600   -0.46215900    0.09435700
 O                -10.21515700   -0.95351400   -1.42190100
 H                -10.53814400   -1.79578800   -1.05510200
 O                 -9.59986200   -1.39438600   -2.66857300
 H                 -8.64864300   -1.33893000   -2.41176000
 O                 -8.23369700    1.34473100   -0.62674400
38
Fig-S7c_TS_doublet
 C                 -6.38659500    0.16334000   -1.67391200
 O                 -5.51188900    0.13954900   -2.54969300
 O                 -6.99470000   -0.87494000   -1.21207800
 C                 -6.75663200    1.48448800   -1.00692300
 H                 -6.75029200    2.29271700   -1.73666200
 C                 -5.79502600    1.82242600    0.15154600
 H                 -5.03800700    2.49590800   -0.25415900
 H                 -6.35035000    2.40735700    0.89159900
 C                 -5.02849100    0.66479900    0.81242300
 H                 -4.35649100    0.19248800    0.09298000
 H                 -4.38798200    1.08891500    1.59401500
 C                 -5.79012900   -0.46171700    1.47303400
 O                 -5.31621100   -1.58593000    1.60650300
 N                 -7.07013800   -0.18149800    1.90579300
 H                 -7.27747600    0.79607400    2.09011700
 C                 -7.80252200   -1.12880800    2.75883200
 H                 -7.23878500   -1.36056300    3.66544500
 C                 -9.14730700   -0.47882800    3.10905100
 H                 -8.95799900    0.36972700    3.76962100
 H                 -9.76568500   -1.19952600    3.64364300
 S                -10.00600700    0.11417900    1.59599000
 C                 -8.06763600   -2.39330000    1.96521900
 O                 -8.40171400   -2.30382400    0.74594600
 N                 -8.02222900   -3.55090100    2.58529800
 H                 -7.74262600   -3.60611700    3.56192900
 C                 -8.38436200   -4.82613300    1.98751000
 H                 -9.39328100   -4.77479500    1.57308400
 H                 -7.70035600   -5.07276300    1.17201900
 C                 -8.32477600   -5.93526000    3.04670200
 O                 -7.95911500   -5.61410400    4.21012700
 O                 -8.65116800   -7.08370400    2.64850400
 H                 -8.36711900    1.99358300    0.10119600
 Co                -8.42797400   -0.48856900    0.08261200
 O                 -9.94080000   -0.79377200   -1.16357500
 H                -10.59808000   -1.27835100   -0.63253300
 O                -10.22952800   -1.61963400   -2.60892800
 H                 -9.42347500   -2.16134600   -2.57229200
 O                 -8.14652000    1.32715300   -0.57233400
38
Fig-S7c_I_doublet
 C                 -6.60420100    0.24241900   -1.70531300
 O                 -5.85046100    0.22493000   -2.68118400
 O                 -7.12229300   -0.80810200   -1.15659000
 C                 -6.91227400    1.54759400   -0.98255500
 H                 -6.97488100    2.37727800   -1.68414600
 C                 -5.85135000    1.83650700    0.09514100
 H                 -5.10198700    2.48568700   -0.36034700
 H                 -6.32376500    2.42535600    0.88743100
 C                 -5.08798100    0.63189700    0.66837500
 H                 -4.44658400    0.18072200   -0.09153600
 H                 -4.41758100    0.99761100    1.45510100
 C                 -5.84967200   -0.50367400    1.29974400
 O                 -5.39994800   -1.62005700    1.44907200
 N                 -7.17491000   -0.21126900    1.74563900
 H                 -7.26355300    0.75843800    2.05275100
 C                 -7.78258900   -1.13819900    2.73970300
 H                 -7.09544700   -1.34476100    3.56109400
 C                 -9.06229300   -0.44989100    3.22371700
 H                 -8.78227400    0.41196400    3.83232300
 H                 -9.64348400   -1.13855100    3.83588700
 S                -10.03258900    0.09394000    1.76247500
 C                 -8.14286100   -2.39092600    1.97943000
 O                 -8.53657700   -2.25728000    0.77489900
 N                 -8.10479000   -3.55659200    2.57114200
 H                 -7.77429400   -3.64207800    3.53112000
 C                 -8.52838800   -4.81441300    1.97342400
 H                 -9.56193400   -4.73868400    1.63029000
 H                 -7.90299300   -5.05308500    1.11047600
 C                 -8.41243700   -5.93894600    3.01266000
 O                 -7.97053500   -5.63250900    4.15340300
 O                 -8.77348600   -7.07837500    2.62183600
 H                 -8.44867200    2.05365000    0.23562700
 Co                -8.49826400   -0.44212100    0.21669600
 O                 -9.84572000   -0.68272500   -1.04317400
 H                -10.41469300   -1.38921800   -0.70153400
 O                 -9.20818600   -2.28760300   -2.52030400
 H                 -8.35093900   -1.93888500   -2.20758300
 O                 -8.25459100    1.36827700   -0.42754300
40
Fig-S7d_SC_quartet
 C                 -6.82630500    1.54046200   -1.10356400
 H                 -6.71772100    2.44236600   -1.71441300
 C                 -5.85759000    1.69845400    0.08998800
 H                 -5.05676700    2.36009600   -0.24799000
 H                 -6.37198800    2.24920900    0.88481500
 C                 -5.14166400    0.46813500    0.66612500
 H                 -4.57881200   -0.05139900   -0.11289300
 H                 -4.39264500    0.82986900    1.38059900
 C                 -5.90665300   -0.60330800    1.41114800
 O                 -5.47380500   -1.75700200    1.48904900
 N                 -7.09187700   -0.26196900    1.99535500
 H                 -7.30368700    0.72270200    2.11069300
 C                 -7.81613200   -1.18718500    2.86640500
 H                 -7.22541600   -1.42187400    3.75650100
 C                 -9.13247600   -0.51371200    3.28851500
 H                 -8.87984700    0.33186400    3.93269700
 H                 -9.71181900   -1.22172100    3.88208900
 S                -10.13005600    0.09424600    1.87148500
 C                 -8.10619700   -2.46956700    2.10012700
 O                 -8.41723300   -2.42902400    0.88153800
 N                 -8.09119200   -3.59999600    2.78329600
 H                 -7.81351000   -3.61389400    3.76072000
 C                 -8.44058800   -4.89823700    2.23291200
 H                 -9.46320200   -4.88695800    1.84888300
 H                 -7.77797300   -5.15091200    1.40132500
 C                 -8.32174800   -5.98289100    3.31164100
 O                 -7.93360400   -5.63174300    4.45907100
 O                 -8.62776700   -7.14848400    2.94523400
 N                 -8.23690900    1.43204700   -0.64637500
 H                 -8.42792300    2.15084200    0.04771600
 H                 -8.85701700    1.61103600   -1.43488200
 Co                -8.69761300   -0.49498400    0.13918100
 O                -10.08390100   -0.74182000   -1.52665300
 H                -10.69904700   -1.46229700   -1.32256300
 C                 -6.57413800    0.35527200   -2.02902400
 H                 -7.14624000    0.49020200   -2.94935500
 H                 -5.51791900    0.26231300   -2.28292300
 O                 -7.04980000   -0.87303400   -1.43104500
 H                 -6.30005500   -1.40280900   -1.12594700
 H                 -9.53703500   -1.08242100   -2.25154200
41
Fig-S7d_RC_quartet
 C                 -6.81424300    1.59615400   -1.07174000
 H                 -6.72629900    2.53286900   -1.63071900
 C                 -5.83486900    1.70243200    0.11610800
 H                 -5.02641900    2.35947900   -0.21261000
 H                 -6.33236200    2.23982300    0.93054600
 C                 -5.13759900    0.44150300    0.64541600
 H                 -4.60826600   -0.07631200   -0.15725600
 H                 -4.36319800    0.76556400    1.35090100
 C                 -5.91363700   -0.62318200    1.38440100
 O                 -5.49622700   -1.77865300    1.46777800
 N                 -7.10730800   -0.26642300    1.96232200
 H                 -7.26175700    0.72173400    2.13427100
 C                 -7.81170500   -1.18399300    2.86244100
 H                 -7.20204900   -1.41329300    3.74074900
 C                 -9.11800400   -0.50440800    3.30438700
 H                 -8.85225500    0.35330600    3.92670600
 H                 -9.68577800   -1.20148100    3.92124100
 S                -10.14750100    0.07641600    1.89749400
 C                 -8.11379900   -2.46377800    2.09900200
 O                 -8.41523500   -2.41126900    0.87733200
 N                 -8.11805100   -3.59526100    2.77786000
 H                 -7.84960000   -3.61494000    3.75799800
 C                 -8.47774300   -4.88846300    2.22125300
 H                 -9.49766900   -4.86478400    1.83085600
 H                 -7.81211300   -5.14544100    1.39357500
 C                 -8.37762500   -5.97645600    3.29863400
 O                 -7.99651700   -5.63071500    4.45003200
 O                 -8.69089400   -7.13827600    2.92684700
 N                 -8.22257500    1.44477000   -0.61371100
 H                 -8.42490500    2.15778000    0.08391500
 H                 -8.84392300    1.62519400   -1.40180700
 Co                -8.68134600   -0.46088700    0.20294200
 O                -10.13000800   -0.97122900   -1.42232800
 H                -10.47932500   -1.83809500   -1.14771600
 O                 -9.44984000   -1.31094800   -2.66725900
 H                 -8.50445300   -1.25339400   -2.37172100
 C                 -6.54245200    0.47274500   -2.06284500
 H                 -7.08355600    0.66468400   -2.99160500
 H                 -5.47998600    0.38098600   -2.28569300
 O                 -7.04451100   -0.78010000   -1.53448300
 H                 -6.32275200   -1.41255300   -1.41367600
41
Fig-S7d_TS_quartet
 C                 -6.79051500    1.59691600   -1.03657800
 H                 -6.74345400    2.53316300   -1.60133300
 C                 -5.73578600    1.71790400    0.07820000
 H                 -4.91004600    2.29583200   -0.34321000
 H                 -6.15281000    2.34234200    0.87565200
 C                 -5.08520500    0.46355900    0.66765000
 H                 -4.59492700   -0.12279300   -0.11484700
 H                 -4.27828300    0.78752100    1.33480800
 C                 -5.87078100   -0.53759500    1.47668100
 O                 -5.39915300   -1.63338500    1.75045700
 N                 -7.17079100   -0.22305900    1.88440400
 H                 -7.33571900    0.75909300    2.09547700
 C                 -7.82435100   -1.16243600    2.81029900
 H                 -7.23043600   -1.30499400    3.71621500
 C                 -9.19679700   -0.59104600    3.16601100
 H                 -9.05404900    0.34550600    3.70876600
 H                 -9.72561000   -1.29073200    3.81293400
 S                -10.22030800   -0.26727600    1.67695200
 C                 -7.97050300   -2.48148200    2.06212500
 O                 -8.08831000   -2.46436700    0.80721500
 N                 -8.03001500   -3.59161200    2.76653100
 H                 -7.94830200   -3.56939300    3.78023200
 C                 -8.30970900   -4.90655300    2.21116300
 H                 -9.19582600   -4.86454200    1.57490700
 H                 -7.47366100   -5.24836100    1.59585700
 C                 -8.54215500   -5.91765000    3.34207300
 O                 -8.42325600   -5.50746100    4.52864100
 O                 -8.83250900   -7.08618600    2.97421400
 N                 -8.15454200    1.44528100   -0.47144500
 H                 -8.29319900    2.11815900    0.27993100
 H                 -8.84350600    1.66413300   -1.19111800
 Co                -8.59754700   -0.53612600    0.12870900
 O                -10.00270700   -0.86477900   -1.12561300
 H                -10.50686600   -1.65230700   -0.85959900
 O                 -9.74807600   -1.46494900   -2.87578800
 H                 -8.78395800   -1.41073300   -2.73263100
 C                 -6.60976500    0.47169000   -2.05348600
 H                 -7.18206200    0.70383300   -2.95242600
 H                 -5.56271700    0.33548800   -2.32307800
 O                 -7.15121800   -0.78088900   -1.55549100
 H                 -6.42892700   -1.36860900   -1.28962400
41
Fig-S7d_I_quartet
 C                 -6.78028300    1.50171600   -0.96934500
 H                 -6.73660400    2.42933800   -1.54723900
 C                 -5.69842300    1.62977400    0.11981800
 H                 -4.87574600    2.18256300   -0.33934800
 H                 -6.08857700    2.28716100    0.90427300
 C                 -5.05814900    0.38092100    0.73390500
 H                 -4.57844200   -0.22541700   -0.03873100
 H                 -4.25088400    0.71103300    1.39711900
 C                 -5.88648500   -0.58779500    1.54401500
 O                 -5.52483100   -1.75631400    1.69854000
 N                 -7.07533500   -0.16063400    2.06718200
 H                 -7.22334600    0.83367700    2.19651300
 C                 -7.89939200   -1.05815100    2.87025700
 H                 -7.42415700   -1.29243300    3.82629400
 C                 -9.24971300   -0.38181800    3.12531800
 H                 -9.06996700    0.55219600    3.66071300
 H                 -9.86354100   -1.03314100    3.74704700
 S                -10.18236600   -0.01014900    1.58655700
 C                 -8.11863600   -2.33283300    2.07474900
 O                 -8.35800800   -2.25514200    0.83118300
 N                 -8.12783400   -3.48464800    2.69914900
 H                 -7.87659900   -3.54458800    3.68401700
 C                 -8.36145800   -4.76866700    2.05469400
 H                 -9.38355400   -4.82066400    1.67328800
 H                 -7.68154700   -4.89159900    1.20940300
 C                 -8.13648900   -5.90831400    3.05746400
 O                 -7.83199300   -5.59525000    4.24042600
 O                 -8.28043800   -7.06964200    2.59531300
 N                 -8.15006600    1.40000100   -0.38621400
 H                 -8.24840300    2.02817200    0.40966300
 H                 -8.83755800    1.69884600   -1.07984200
 Co                -8.71463400   -0.51166600   -0.00231200
 O                -10.07628900   -0.60420000   -1.34317800
 H                -10.86275900   -1.05540900   -1.00240200
 O                 -9.49367900   -2.36128700   -2.69604800
 H                 -8.63408100   -1.98725600   -2.42244200
 C                 -6.66375000    0.35811100   -1.97082200
 H                 -7.25157300    0.58693600   -2.85904900
 H                 -5.63233000    0.16032000   -2.25828100
 O                 -7.25061100   -0.86439900   -1.43148000
 H                 -6.55982700   -1.44824300   -1.08032800
40
Fig-S7d_SC_doublet
 C                 -6.83247100    1.49857600   -1.06917700
 H                 -6.76849900    2.38712200   -1.70364600
 C                 -5.86648300    1.72530800    0.11754300
 H                 -5.10257800    2.41792300   -0.24269300
 H                 -6.40095200    2.27104900    0.90258900
 C                 -5.08482900    0.54324000    0.71524000
 H                 -4.51073900    0.02958500   -0.05887400
 H                 -4.34591000    0.95820100    1.41031200
 C                 -5.80728900   -0.54245400    1.48565500
 O                 -5.36917700   -1.69954000    1.53422400
 N                 -6.96248800   -0.20368300    2.10707600
 H                 -7.24340900    0.76894200    2.13485000
 C                 -7.78333300   -1.13699500    2.87372200
 H                 -7.27641600   -1.42952600    3.79688700
 C                 -9.11169400   -0.44004200    3.20702800
 H                 -8.90260600    0.37896600    3.89862400
 H                 -9.76025100   -1.15438800    3.71509300
 S                 -9.94011200    0.23487100    1.70833600
 C                 -8.08653600   -2.37594400    2.04743400
 O                 -8.43492400   -2.26873300    0.83893500
 N                 -8.06242800   -3.54463600    2.65782800
 H                 -7.77514500   -3.61656700    3.63016600
 C                 -8.45595400   -4.80212300    2.04529000
 H                 -9.46633800   -4.72450500    1.63782400
 H                 -7.78400200   -5.05273600    1.22060400
 C                 -8.41552500   -5.93160700    3.08340800
 O                 -8.04674200   -5.64023500    4.25363600
 O                 -8.76074100   -7.06717600    2.66308400
 N                 -8.25084500    1.35074600   -0.61475300
 H                 -8.47586700    2.07141900    0.06936900
 H                 -8.87274900    1.49248300   -1.41159100
 Co                -8.49683500   -0.44990100    0.10492000
 O                -10.07410400   -0.94954500   -1.45631800
 H                -10.81608100   -1.25230000   -0.91126400
 C                 -6.55615600    0.29106900   -1.95089400
 H                 -7.10364900    0.38373600   -2.88954600
 H                 -5.49601300    0.16310800   -2.16457600
 O                 -7.07273300   -0.91098800   -1.30541500
 H                 -6.34362200   -1.44748000   -0.95862900
 H                 -9.75025600   -1.75262400   -1.89121700
41
Fig-S7d_RC_doublet
 C                 -6.83050800    1.51854400   -1.04582800
 H                 -6.76399100    2.41465500   -1.66885300
 C                 -5.84242000    1.72049700    0.12756500
 H                 -5.07353700    2.40249300   -0.24202200
 H                 -6.35704700    2.27221200    0.92172400
 C                 -5.07165000    0.52499600    0.71058200
 H                 -4.52408600   -0.00217800   -0.07346600
 H                 -4.31083700    0.92641800    1.38975700
 C                 -5.80061100   -0.54361900    1.49663600
 O                 -5.37418900   -1.70273600    1.56146100
 N                 -6.95910500   -0.18927500    2.11005500
 H                 -7.21019900    0.79042100    2.16660900
 C                 -7.77513500   -1.11359200    2.89425900
 H                 -7.25779900   -1.40946700    3.81042600
 C                 -9.09303600   -0.40507400    3.24232000
 H                 -8.86907300    0.41362800    3.92945600
 H                 -9.74304300   -1.11250800    3.75796600
 S                 -9.93169300    0.27451600    1.75076300
 C                 -8.09869000   -2.34753600    2.06899700
 O                 -8.45355500   -2.22861600    0.86267600
 N                 -8.08497500   -3.52036300    2.66961900
 H                 -7.79010700   -3.60511500    3.63868300
 C                 -8.49281500   -4.76740100    2.04424400
 H                 -9.50713000   -4.67787900    1.64915100
 H                 -7.83146500   -5.00937200    1.20856100
 C                 -8.44794600   -5.91199000    3.06527200
 O                 -8.06711400   -5.63914400    4.23603500
 O                 -8.80255400   -7.03950400    2.63143600
 N                 -8.24509300    1.38871000   -0.57252100
 H                 -8.44766900    2.10574600    0.12270900
 H                 -8.87516900    1.55481700   -1.35855200
 Co                -8.49556200   -0.40782800    0.15010400
 O                -10.20534000   -1.17468700   -1.44836000
 H                -10.44393400   -1.96355900   -0.93005600
 O                 -9.49643300   -1.76588500   -2.57466500
 H                 -8.56685800   -1.59980000   -2.29621300
 C                 -6.58716300    0.32392100   -1.95460500
 H                 -7.11815900    0.45576600   -2.89744300
 H                 -5.53077400    0.15458400   -2.15345400
 O                 -7.15933200   -0.87372100   -1.33563900
 H                 -6.46256000   -1.49997000   -1.08555000
41
Fig-S7d_TS_doublet
 C                 -6.74443200    1.50950300   -1.03607200
 H                 -6.70370300    2.40373300   -1.66361400
 C                 -5.78661500    1.74491600    0.15141700
 H                 -4.99977800    2.40652400   -0.21684200
 H                 -6.31851400    2.32176400    0.91541100
 C                 -5.05007200    0.55513200    0.78696600
 H                 -4.43133900    0.04125200    0.04783800
 H                 -4.35399400    0.95657200    1.53250500
 C                 -5.83036200   -0.52472200    1.49867800
 O                 -5.39884100   -1.66794600    1.62876700
 N                 -7.09046800   -0.19287200    1.95115200
 H                 -7.25674700    0.79160600    2.13948800
 C                 -7.85426500   -1.11773400    2.80221500
 H                 -7.31442300   -1.34340700    3.72473200
 C                 -9.19848800   -0.44769500    3.11351700
 H                 -9.01417300    0.40315000    3.77244700
 H                 -9.83834400   -1.15695100    3.63835100
 S                -10.01792600    0.14952500    1.57923900
 C                 -8.11278600   -2.38524700    2.01232800
 O                 -8.41766900   -2.29421300    0.78677100
 N                 -8.09208300   -3.54012400    2.63976400
 H                 -7.82440800   -3.59476800    3.61957700
 C                 -8.42693600   -4.81814200    2.03236600
 H                 -9.43729600   -4.78761500    1.61924700
 H                 -7.73835700   -5.04238000    1.21418500
 C                 -8.34068000   -5.93510700    3.08149500
 O                 -7.98002300   -5.61674400    4.24721400
 O                 -8.64262100   -7.08687900    2.67342200
 N                 -8.15959600    1.33409600   -0.57947400
 H                 -8.39575800    2.04288000    0.11389000
 H                 -8.79140300    1.47012800   -1.36959100
 Co                -8.40554200   -0.46258800    0.10806000
 O                 -9.90167400   -0.78920100   -1.17727600
 H                -10.57512200   -1.23706200   -0.63290500
 O                -10.17520800   -1.64460000   -2.58588900
 H                 -9.43416800   -2.26474600   -2.48097100
 C                 -6.44308600    0.30871500   -1.91739700
 H                 -6.99410800    0.38260500   -2.85549000
 H                 -5.38025300    0.20278800   -2.12846000
 O                 -6.93236700   -0.89712400   -1.25701600
 H                 -6.19472800   -1.44591600   -0.95020700
41
Fig-S7d_I_doublet
 C                 -6.86030700    1.55548100   -1.00974600
 H                 -6.87719700    2.46613800   -1.61356100
 C                 -5.80789100    1.75279900    0.09521500
 H                 -5.02297300    2.37988800   -0.33154600
 H                 -6.25577800    2.34618400    0.89834800
 C                 -5.08293600    0.52643400    0.66766400
 H                 -4.48388000    0.02725500   -0.09757500
 H                 -4.36985200    0.88052800    1.42162900
 C                 -5.86862000   -0.55755000    1.35241100
 O                 -5.45371100   -1.68542600    1.52525500
 N                 -7.18914900   -0.22051000    1.77609100
 H                 -7.24701200    0.75101300    2.08593600
 C                 -7.83943100   -1.13004500    2.76079200
 H                 -7.18385300   -1.32379100    3.61074700
 C                 -9.12974600   -0.42769500    3.18784200
 H                 -8.86877300    0.44231800    3.79290500
 H                 -9.74045100   -1.10351700    3.78556600
 S                -10.04383600    0.10089300    1.68474400
 C                 -8.17465000   -2.39628000    2.00769800
 O                 -8.52391200   -2.28379300    0.79075700
 N                 -8.15646300   -3.54884300    2.62898100
 H                 -7.85805700   -3.61206400    3.60079600
 C                 -8.54644100   -4.82193400    2.04187700
 H                 -9.57162800   -4.76807500    1.67043200
 H                 -7.89541500   -5.06586000    1.19951200
 C                 -8.44273600   -5.92895000    3.10084900
 O                 -8.04090000   -5.59941200    4.24992000
 O                 -8.77293700   -7.08024200    2.71659900
 N                 -8.22953600    1.36973800   -0.43584900
 H                 -8.40663700    2.06347200    0.29056600
 H                 -8.93313600    1.50654800   -1.16303400
 Co                -8.46749500   -0.43735400    0.20388100
 O                 -9.78667300   -0.65870800   -1.09085600
 H                -10.39829100   -1.32669100   -0.74522400
 O                 -9.24363400   -2.32450200   -2.54110100
 H                 -8.37197400   -1.98986000   -2.26048000
 C                 -6.63341700    0.37580300   -1.93773000
 H                 -7.26497900    0.45275100   -2.82240900
 H                 -5.59148300    0.27553300   -2.23521300
 O                 -7.05611500   -0.83321000   -1.23753100
 H                 -6.30644500   -1.41736000   -1.04531800
40
Fig-S7e_SC_quartet
 C                  3.17303900    0.53940900   -1.11353400
 O                  4.04854800    0.47180200   -2.00307600
 O                  1.95661200    0.87684900   -1.30995300
 C                  3.56769600    0.16991100    0.32331800
 H                  4.56523500    0.57575200    0.50366100
 C                  3.64140100   -1.36374100    0.52917500
 H                  4.67960100   -1.66363400    0.37697800
 H                  3.42217600   -1.57749100    1.58081400
 C                  2.81212400   -2.26171600   -0.39596300
 H                  3.13292500   -2.13210400   -1.43191000
 H                  3.03851000   -3.30378600   -0.14098000
 C                  1.29902800   -2.18487300   -0.43037900
 O                  0.68832700   -2.58211300   -1.42893100
 N                  0.64648200   -1.68786700    0.65780800
 H                  1.18267300   -1.63146300    1.51627500
 C                 -0.81409400   -1.77198600    0.85134500
 H                 -1.10494900   -2.82743100    0.90358900
 C                 -1.12560500   -1.11802300    2.19475700
 H                 -0.52458900   -1.61125700    2.96383200
 H                 -2.17131100   -1.29406100    2.44457300
 S                 -0.80246000    0.69219400    2.22176400
 C                 -1.57948900   -1.17087100   -0.35537900
 N                 -2.90153700   -0.80337600    0.00641400
 H                 -2.89180300   -0.05696700    0.70086200
 C                 -3.75285500   -0.42000300   -1.11928600
 H                 -3.24469400    0.26759400   -1.81058800
 H                 -4.01964900   -1.30977500   -1.69382400
 C                 -5.03613200    0.29064700   -0.68401800
 O                 -5.08286400    0.79867200    0.47090200
 O                 -5.95423100    0.35043300   -1.55279700
 N                  2.59771100    0.78438700    1.25477900
 H                  2.64718800    0.33523100    2.16614300
 H                  2.84055600    1.76336400    1.39612800
 Co                 0.64250900    0.82556400    0.39941000
 O                  0.38998300    2.94508700   -0.09247400
 H                 -0.55119400    3.11858900   -0.24491700
 O                 -0.82162900   -0.02735200   -0.91825100
 H                 -0.36654700   -0.33555300   -1.71829500
 H                 -1.62379900   -1.90494300   -1.15477300
 H                  0.80208900    3.01129000   -0.96809900
41
Fig-S7e_RC_quartet
 C                 -6.88033900    0.40464100   -1.82411300
 O                 -6.07084700    0.46267000   -2.76555800
 O                 -7.50860600   -0.66053500   -1.46677300
 C                 -7.14356200    1.66925100   -0.99762000
 H                 -7.20098700    2.50529200   -1.69733300
 C                 -6.00089300    1.97164700    0.00695400
 H                 -5.35203400    2.72067000   -0.44935500
 H                 -6.44343200    2.45493800    0.88362900
 C                 -5.08028400    0.82112000    0.42840300
 H                 -4.54876300    0.42523800   -0.43906800
 H                 -4.31158600    1.23500000    1.09169200
 C                 -5.62623000   -0.38971400    1.15751700
 O                 -5.04568200   -1.47637600    1.06820600
 N                 -6.75191000   -0.23827700    1.91368400
 H                 -7.00846000    0.71527900    2.14864300
 C                 -7.25421900   -1.26386100    2.84961900
 H                 -6.50655500   -1.42588600    3.63426400
 C                 -8.51608400   -0.69891200    3.49594600
 H                 -8.26322900    0.25619300    3.96391100
 H                 -8.84367200   -1.36868300    4.29022800
 S                 -9.90543900   -0.45115400    2.31349200
 C                 -7.44454900   -2.62969200    2.14091400
 N                 -8.34525700   -3.46151900    2.85531600
 H                 -9.27637900   -3.04748600    2.88763800
 C                 -8.45279200   -4.82778300    2.34038100
 H                 -8.44332500   -4.85751400    1.24234300
 H                 -7.60422200   -5.42410700    2.68378200
 C                 -9.74909000   -5.51744600    2.77207700
 O                -10.68418900   -4.80538900    3.23391900
 O                 -9.79695500   -6.76868100    2.59314500
 N                 -8.43487400    1.51513600   -0.29204400
 H                 -8.51054800    2.20544400    0.45125200
 H                 -9.19738500    1.69738900   -0.94278700
 Co                -8.70284800   -0.48103600    0.34241900
 O                -10.40099700   -1.18470900   -0.95755000
 H                -10.51307600   -2.11841200   -0.70331500
 O                 -9.95957000   -1.30493800   -2.34255900
 H                 -8.99219600   -1.10871700   -2.22390000
 O                 -7.88930200   -2.41246900    0.74421200
 H                 -7.12095600   -2.52329300    0.16080000
 H                 -6.48466300   -3.13121100    2.06065000
41
Fig-S7e_TS_quartet
 C                 -6.84697500    0.41424700   -1.83173000
 O                 -6.06398700    0.46775900   -2.79540400
 O                 -7.46996700   -0.64989400   -1.46131600
 C                 -7.08895500    1.67756600   -0.99456500
 H                 -7.15573500    2.52145000   -1.68380400
 C                 -5.92985000    1.95972100   -0.00768300
 H                 -5.24428700    2.65349800   -0.49643400
 H                 -6.34051800    2.49913000    0.85197100
 C                 -5.06731600    0.78167200    0.45382200
 H                 -4.54092500    0.34220800   -0.39669800
 H                 -4.28649800    1.17646700    1.11442000
 C                 -5.65081700   -0.39334900    1.20737400
 O                 -5.03426700   -1.45205900    1.26381100
 N                 -6.88661800   -0.25055600    1.82495900
 H                 -7.10552700    0.70677600    2.09195400
 C                 -7.36066700   -1.25583300    2.80738000
 H                 -6.62540100   -1.35038800    3.61276000
 C                 -8.65812900   -0.70626200    3.38239400
 H                 -8.45137300    0.25465900    3.85897300
 H                 -9.04510100   -1.37894400    4.14681300
 S                 -9.95595300   -0.46771700    2.10219700
 C                 -7.48455900   -2.64904200    2.14369600
 N                 -8.34791900   -3.50477100    2.87172500
 H                 -9.30213100   -3.15099500    2.90189000
 C                 -8.36840400   -4.88914300    2.39513000
 H                 -8.42330200   -4.94859900    1.29950600
 H                 -7.44879400   -5.39474700    2.69783900
 C                 -9.56669500   -5.67837800    2.92632600
 O                -10.53144500   -5.03994700    3.43174300
 O                 -9.50856000   -6.93319000    2.77896300
 N                 -8.36323300    1.51529200   -0.26441600
 H                 -8.42445000    2.18551100    0.49829300
 H                 -9.14463800    1.70223100   -0.89050000
 Co                -8.61887400   -0.51564000    0.28027600
 O                -10.21551900   -0.75866100   -0.78134800
 H                -10.65612000   -1.59085800   -0.53768000
 O                -10.20569200   -1.10682200   -2.55872400
 H                 -9.23067300   -1.04649800   -2.55947900
 O                 -7.92448000   -2.46666200    0.73887000
 H                 -7.18859500   -2.68941100    0.14736200
 H                 -6.50303500   -3.10771400    2.08238800
41
Fig-S7e_I_quartet
 C                 -6.95681000    0.50498600   -1.79186400
 O                 -6.22826100    0.59548800   -2.78474700
 O                 -7.57150000   -0.58611700   -1.45280300
 C                 -7.15814300    1.70013800   -0.86063100
 H                 -7.31757100    2.58533000   -1.47778300
 C                 -5.92802700    1.96873800    0.03784800
 H                 -5.28742100    2.66693700   -0.50285600
 H                 -6.27284000    2.50811000    0.92600600
 C                 -5.03150300    0.78640200    0.42098100
 H                 -4.57077400    0.35760700   -0.47193000
 H                 -4.20464700    1.17454400    1.02616700
 C                 -5.57883000   -0.39442200    1.19549600
 O                 -4.97671100   -1.46807300    1.19621100
 N                 -6.76065300   -0.22685800    1.87032800
 H                 -6.99173000    0.73153600    2.10854600
 C                 -7.32188900   -1.22833900    2.79370800
 H                 -6.63618300   -1.38527100    3.63236700
 C                 -8.62145800   -0.63577400    3.33232000
 H                 -8.40442600    0.33416600    3.78476200
 H                 -9.03484400   -1.28018900    4.10765300
 S                 -9.90328100   -0.43155500    2.03540200
 C                 -7.49027100   -2.59252500    2.09669100
 N                 -8.34118500   -3.45392200    2.81226300
 H                 -9.28467600   -3.08839100    2.92004700
 C                 -8.41228000   -4.82913800    2.31603700
 H                 -8.49432400   -4.86961600    1.22186100
 H                 -7.50473800   -5.36953600    2.59311700
 C                 -9.62805000   -5.57752000    2.86789800
 O                -10.55383000   -4.90429400    3.40041100
 O                 -9.62273300   -6.83152900    2.71028600
 N                 -8.38314600    1.44627300   -0.06179200
 H                 -8.38805800    1.99522400    0.79554700
 H                 -9.20388200    1.73069600   -0.59697700
 Co                -8.68643400   -0.53830900    0.18659200
 O                -10.26229500   -0.74109200   -0.89120300
 H                -10.86304200   -1.39001100   -0.49616700
 O                 -9.73898500   -2.11416700   -2.64488900
 H                 -8.89281000   -1.67408000   -2.42874600
 O                 -7.97063900   -2.34537200    0.69337800
 H                 -7.26642600   -2.58651900    0.06910100
 H                 -6.52067700   -3.06144600    1.96442400
40
Fig-S7e_SC_doublet
 C                 -6.85298900    0.46848900   -1.81150100
 O                 -6.15871500    0.58666700   -2.83432800
 O                 -7.30018400   -0.65361900   -1.35878300
 C                 -7.19924400    1.68546000   -0.95528700
 H                 -7.31488400    2.55864300   -1.59856400
 C                 -6.07367500    1.98431900    0.07294700
 H                 -5.47005200    2.79203100   -0.34407700
 H                 -6.53625500    2.39775300    0.97541800
 C                 -5.08048300    0.86382500    0.42492600
 H                 -4.57472600    0.50919900   -0.47579100
 H                 -4.29858900    1.30349300    1.05497700
 C                 -5.53979100   -0.38253300    1.16093500
 O                 -4.91311700   -1.44389100    1.06088200
 N                 -6.65429600   -0.26498800    1.92735100
 H                 -6.96929200    0.67811700    2.12117900
 C                 -7.22537600   -1.28627600    2.82210400
 H                 -6.51740100   -1.49805300    3.63052900
 C                 -8.48844200   -0.66299000    3.41165200
 H                 -8.20091400    0.24232000    3.95320200
 H                 -8.93331400   -1.34248100    4.13740800
 S                 -9.71569800   -0.24017800    2.10652300
 C                 -7.46626200   -2.62767400    2.09830400
 N                 -8.31679800   -3.46990000    2.85538100
 H                 -9.23987900   -3.05553700    2.97451200
 C                 -8.49180100   -4.82269300    2.32260400
 H                 -8.48784500   -4.83647200    1.22483600
 H                 -7.67778600   -5.47025700    2.65629400
 C                 -9.82482300   -5.44314300    2.75087500
 O                -10.71111100   -4.68346800    3.23299700
 O                 -9.94832600   -6.68557200    2.55220600
 N                 -8.49215500    1.38460700   -0.27786700
 H                 -8.64687900    2.02194400    0.50136900
 H                 -9.25875700    1.52516000   -0.93529600
 Co                -8.42120100   -0.48944100    0.25849200
 O                -10.29331400   -1.10149100   -1.07635100
 H                -10.74737300   -1.64761500   -0.41720800
 O                 -8.01198300   -2.37156200    0.73186500
 H                 -7.34161900   -2.65202400    0.08798700
 H                 -6.51705000   -3.12824700    1.92708700
 H                 -9.89597300   -1.74030700   -1.68647100
41
Fig-S7e_RC_doublet
 C                 -6.91650000    0.54171300   -1.80691600
 O                 -6.28165100    0.67039300   -2.85932800
 O                 -7.35303800   -0.59431000   -1.35266200
 C                 -7.20955400    1.73456900   -0.90124700
 H                 -7.33401100    2.62786600   -1.51415000
 C                 -6.04260500    1.98554500    0.09177300
 H                 -5.42457300    2.77249600   -0.34337400
 H                 -6.46201100    2.41184500    1.00870800
 C                 -5.07856700    0.82983300    0.40775700
 H                 -4.60680400    0.46833100   -0.50867400
 H                 -4.26707000    1.23801300    1.02126100
 C                 -5.55659500   -0.40956800    1.14280200
 O                 -4.96010400   -1.48419700    1.02511200
 N                 -6.66354500   -0.27138800    1.92504700
 H                 -6.92115800    0.67941300    2.16479500
 C                 -7.23010300   -1.28858700    2.83029400
 H                 -6.51123100   -1.50912600    3.62654000
 C                 -8.47758100   -0.65301400    3.43868800
 H                 -8.17430900    0.25039700    3.97462200
 H                 -8.91922900   -1.32778900    4.17072500
 S                 -9.71857600   -0.22244600    2.14831700
 C                 -7.49771200   -2.62260300    2.10424800
 N                 -8.34845700   -3.45928900    2.86389000
 H                 -9.26599300   -3.03757000    2.99844200
 C                 -8.53983200   -4.80875600    2.32829900
 H                 -8.55664300   -4.81742000    1.23054300
 H                 -7.72237900   -5.46095100    2.64375300
 C                 -9.86753000   -5.42439800    2.77881400
 O                -10.74329400   -4.66103400    3.27389600
 O                 -9.99829900   -6.66653200    2.58319200
 N                 -8.48371500    1.43283300   -0.18883600
 H                 -8.60315600    2.05028000    0.61252000
 H                 -9.26944300    1.60619700   -0.81559200
 Co                -8.41526100   -0.44798000    0.31036900
 O                -10.30827700   -1.32011900   -1.21230800
 H                -10.25594300   -2.13548600   -0.68245700
 O                 -9.60003700   -1.70698500   -2.42398600
 H                 -8.69697000   -1.35863400   -2.21532500
 O                 -8.05785000   -2.34286300    0.74348400
 H                 -7.41011100   -2.64815400    0.08778000
 H                 -6.55826800   -3.13392400    1.91374100
41
Fig-S7e_TS_doublet
 C                 -6.58394400    0.38377800   -1.74234700
 O                 -5.76893600    0.40220300   -2.67661800
 O                 -7.15778500   -0.68426800   -1.29795700
 C                 -6.93642700    1.66410900   -0.98802200
 H                 -6.97381400    2.49697100   -1.69087900
 C                 -5.88003900    1.99110100    0.09932800
 H                 -5.20235200    2.73281900   -0.32571700
 H                 -6.38793300    2.49336100    0.92871700
 C                 -4.98325700    0.85427900    0.60971500
 H                 -4.37529900    0.45634400   -0.20597800
 H                 -4.27522500    1.28481300    1.32708800
 C                 -5.57067100   -0.35666600    1.30575600
 O                 -4.93671300   -1.40669600    1.38073200
 N                 -6.83819100   -0.23054400    1.83358700
 H                 -7.09914800    0.72132900    2.07535900
 C                 -7.44594800   -1.24078400    2.72812500
 H                 -6.76518400   -1.44421400    3.55965300
 C                 -8.73572700   -0.62433600    3.26985300
 H                 -8.47043400    0.17958900    3.96008800
 H                 -9.29502600   -1.36639300    3.83880300
 S                 -9.79395100    0.08641400    1.93781800
 C                 -7.63994000   -2.57326900    1.99186700
 N                 -8.26330600   -3.54486700    2.80786300
 H                 -9.20327900   -3.27880100    3.09071400
 C                 -8.31350700   -4.89478600    2.24215000
 H                 -8.59123800   -4.89053300    1.17880800
 H                 -7.33129500   -5.36518800    2.31783300
 C                 -9.34706700   -5.77640300    2.94759100
 O                -10.24589800   -5.21106200    3.63091800
 O                 -9.23801100   -7.02085400    2.75471700
 N                 -8.28498300    1.46463700   -0.39101200
 H                 -8.44888500    2.13173600    0.36162000
 H                 -9.00138800    1.62878200   -1.09796000
 Co                -8.43347900   -0.37872000    0.18272600
 O                -10.12752600   -0.62324100   -0.89723000
 H                -10.71061900   -1.07342500   -0.25810600
 O                -10.62874900   -1.43115100   -2.25345800
 H                 -9.87689900   -2.04549500   -2.29786400
 O                 -8.41127200   -2.28313700    0.73983800
 H                 -8.01534800   -2.79640900    0.01770600
 H                 -6.67729100   -2.94892000    1.65723200
41
Fig-S7e_I_doublet
 C                 -6.77738800    0.40353500   -1.73220400
 O                 -6.08959100    0.37776700   -2.75860900
 O                 -7.27901400   -0.64819600   -1.16773700
 C                 -7.03996600    1.70929000   -0.98562200
 H                 -7.12583800    2.52978200   -1.69761200
 C                 -5.89469500    2.01820600    0.00517500
 H                 -5.20959500    2.70761600   -0.48907000
 H                 -6.31339200    2.56198800    0.85738400
 C                 -5.03882400    0.84036700    0.47927100
 H                 -4.45498200    0.42990900   -0.34807900
 H                 -4.30671800    1.22060300    1.20125000
 C                 -5.66419400   -0.35160700    1.15810500
 O                 -5.06978100   -1.40177900    1.27899600
 N                 -6.98524500   -0.19645500    1.69455400
 H                 -7.08935100    0.73880900    2.09467800
 C                 -7.46272700   -1.23002900    2.67135600
 H                 -6.67609200   -1.42923900    3.40086800
 C                 -8.69080400   -0.61566600    3.35162000
 H                 -8.35726400    0.10321700    4.10187900
 H                 -9.27065200   -1.38405100    3.86177600
 S                 -9.75148100    0.27703600    2.13277000
 C                 -7.76320300   -2.52074200    1.89506600
 N                 -8.22447100   -3.56607900    2.73829300
 H                 -9.10525200   -3.33184800    3.19199300
 C                 -8.39655200   -4.86234000    2.07583700
 H                 -8.82375300   -4.76289600    1.06773000
 H                 -7.43099200   -5.36005000    1.96932800
 C                 -9.34932700   -5.77507700    2.85250400
 O                -10.13477800   -5.24179200    3.68551900
 O                 -9.29941900   -7.00562600    2.56847400
 N                 -8.32773700    1.54731000   -0.26569100
 H                 -8.41086600    2.22385000    0.49240500
 H                 -9.10757000    1.70574000   -0.90356600
 Co                -8.50941000   -0.27435000    0.34749200
 O                 -9.92688300   -0.55323800   -0.81092200
 H                -10.61896600   -1.00013500   -0.29523000
 O                 -9.27852200   -2.70169700   -1.46361300
 H                 -8.57179100   -2.15484800   -1.85389400
 O                 -8.74806000   -2.09764800    0.89750400
 H                 -8.81574500   -2.58951400   -0.01275000
 H                 -6.87509300   -2.85801500    1.36583200
37
Fig-S7f_SC_quartet
 C                 -6.63350200    0.23276900   -1.83852400
 O                 -5.69856500    0.23377200   -2.66999700
 O                 -7.41878400   -0.75015700   -1.62467800
 C                 -6.84779900    1.49829600   -0.99516400
 H                 -6.75005900    2.35251200   -1.66851700
 C                 -5.77051000    1.66306400    0.10385000
 H                 -4.96053800    2.24930100   -0.33347400
 H                 -6.19204500    2.27442700    0.90642500
 C                 -5.10091900    0.41422700    0.68099100
 H                 -4.67233900   -0.19982500   -0.11618700
 H                 -4.24648100    0.73834700    1.28544400
 C                 -5.84511100   -0.54512200    1.57085900
 O                 -5.36261300   -1.60035200    1.93955100
 C                 -7.80132800   -1.09731200    2.79243300
 H                 -7.21515200   -1.29164900    3.69203800
 C                 -9.13290400   -0.44838600    3.16017400
 H                 -8.90881700    0.52631100    3.59890100
 H                 -9.58912500   -1.06481800    3.93708700
 S                -10.32906700   -0.26087900    1.77955600
 C                 -7.99683000   -2.38171500    1.99610900
 O                 -8.14790600   -2.34343500    0.74884400
 N                 -8.05479000   -3.50377200    2.68988800
 H                 -7.87164300   -3.50550400    3.69017300
 C                 -8.31073600   -4.81749900    2.12435800
 H                 -9.29034500   -4.84223900    1.64214500
 H                 -7.56119300   -5.05789700    1.36626300
 C                 -8.26283100   -5.88442600    3.22635300
 O                 -7.97726700   -5.50943200    4.39645200
 O                 -8.51414400   -7.06134500    2.85512900
 N                 -8.21090600    1.47445400   -0.42419400
 H                 -8.25978500    2.05458600    0.40943400
 H                 -8.86593100    1.86899100   -1.09639700
 Co                -8.87426300   -0.49147700   -0.03953200
 O                -10.25972200   -1.02662000   -1.60651700
 H                -10.80720800   -1.77788400   -1.33252000
 O                 -7.07407300   -0.14666100    1.96640800
 H                 -9.69865600   -1.36925200   -2.31987700
38
Fig-S7f_RC_quartet
 C                 -6.62342200    0.30590300   -1.87274600
 O                 -5.73031500    0.32802100   -2.73800700
 O                 -7.38128300   -0.70507500   -1.63210200
 C                 -6.83198400    1.54631500   -0.99534100
 H                 -6.73128500    2.42022900   -1.64219200
 C                 -5.75481900    1.66583200    0.10757000
 H                 -4.93164000    2.24315100   -0.31645200
 H                 -6.16621000    2.26881600    0.92159800
 C                 -5.11548900    0.39038500    0.65825300
 H                 -4.70209500   -0.21908400   -0.15094100
 H                 -4.25232300    0.68165300    1.26637900
 C                 -5.87387100   -0.56797800    1.53594200
 O                 -5.38515400   -1.60205600    1.94642500
 C                 -7.83009300   -1.12158300    2.76100200
 H                 -7.20969300   -1.29153800    3.64157400
 C                 -9.14420800   -0.45781300    3.15467500
 H                 -8.90208300    0.49868900    3.62245500
 H                 -9.61706300   -1.08846000    3.90996900
 S                -10.31233100   -0.20611300    1.76414500
 C                 -8.04138100   -2.41928700    1.99148900
 O                 -8.19906500   -2.39145200    0.74430700
 N                 -8.09197400   -3.53130500    2.69979600
 H                 -7.90206300   -3.51854300    3.69910300
 C                 -8.32813800   -4.85719900    2.15377300
 H                 -9.31326300   -4.90974100    1.68537100
 H                 -7.58302200   -5.09068000    1.38929000
 C                 -8.24208300   -5.90670600    3.27046900
 O                 -7.95563000   -5.50627600    4.43189900
 O                 -8.46574100   -7.09506900    2.91930800
 N                 -8.19096400    1.50561500   -0.41822700
 H                 -8.24832700    2.10969700    0.39790600
 H                 -8.85721000    1.86528200   -1.09935900
 Co                -8.78651400   -0.45734900    0.02559600
 O                -10.30150300   -1.02455000   -1.52489700
 H                -10.51994600   -1.94616900   -1.29659000
 O                 -9.68985000   -1.18463700   -2.83995500
 H                 -8.73430700   -1.05620100   -2.58846400
 O                 -7.13441900   -0.19395300    1.87777100
38
Fig-S7f_TS_quartet
 C                 -6.66139300    0.27403000   -1.82051000
 O                 -5.75576200    0.28204900   -2.67212300
 O                 -7.46557700   -0.71141200   -1.62924100
 C                 -6.84260400    1.49904800   -0.91688300
 H                 -6.80115600    2.38060100   -1.55951400
 C                 -5.70652100    1.64415000    0.11924200
 H                 -4.89761400    2.18120500   -0.37888400
 H                 -6.06153500    2.29711900    0.92118900
 C                 -5.06418100    0.38254700    0.69865600
 H                 -4.69812500   -0.26777900   -0.10203700
 H                 -4.17121800    0.67942600    1.25815800
 C                 -5.81664900   -0.52606300    1.63191900
 O                 -5.34043100   -1.55163800    2.07858600
 C                 -7.82928200   -1.05820000    2.76753000
 H                 -7.30075900   -1.22548100    3.70668500
 C                 -9.18248200   -0.40818400    3.03521600
 H                 -8.99786800    0.59688800    3.41731800
 H                 -9.68228000   -0.98707000    3.81344500
 S                -10.33051400   -0.32230800    1.60230600
 C                 -7.97070700   -2.35640700    1.98313800
 O                 -8.08014900   -2.31680400    0.72825900
 N                 -8.02701400   -3.47823600    2.66850300
 H                 -7.87991600   -3.48194000    3.67556800
 C                 -8.24988200   -4.79427500    2.09145500
 H                 -9.20100600   -4.81757800    1.55598400
 H                 -7.45843700   -5.03458800    1.37746500
 C                 -8.26086400   -5.85572200    3.19979400
 O                 -8.03076900   -5.47352000    4.37964500
 O                 -8.49783400   -7.03306300    2.82254000
 N                 -8.17567900    1.42768100   -0.27922900
 H                 -8.18163700    1.91731100    0.61203900
 H                 -8.86629500    1.88142600   -0.87480600
 Co                -8.83011200   -0.53118000   -0.08199900
 O                -10.24146800   -1.00420800   -1.31943500
 H                -10.60890100   -1.87347400   -1.08382800
 O                 -9.89903600   -1.44711000   -3.03710100
 H                 -8.94646100   -1.28293000   -2.88511400
 O                 -7.06864500   -0.12354300    1.95685700
38
Fig-S7f_I_quartet
 C                 -6.72930800    0.33867500   -1.78006600
 O                 -5.84286000    0.32857600   -2.64117700
 O                 -7.55637100   -0.64045300   -1.59309400
 C                 -6.89016800    1.54056100   -0.84952600
 H                 -6.90280400    2.43684000   -1.47153700
 C                 -5.71782800    1.69192800    0.14298700
 H                 -4.93859900    2.24643800   -0.38241800
 H                 -6.05325500    2.33231000    0.96283900
 C                 -5.03888500    0.43259700    0.68528900
 H                 -4.66252700   -0.18921600   -0.13233700
 H                 -4.15178000    0.73830800    1.24950500
 C                 -5.77848300   -0.50865100    1.59552600
 O                 -5.31923100   -1.56524100    1.98158600
 C                 -7.79110200   -1.03097100    2.74416400
 H                 -7.26683300   -1.24789100    3.67523400
 C                 -9.12355500   -0.34903700    3.03074800
 H                 -8.91386500    0.64105700    3.43717200
 H                 -9.65247600   -0.93273300    3.78567300
 S                -10.23904500   -0.21082600    1.58098700
 C                 -7.98345400   -2.29607800    1.91955600
 O                 -8.14564100   -2.21167400    0.66736400
 N                 -8.02446500   -3.44314100    2.55471200
 H                 -7.83884600   -3.49272300    3.55515500
 C                 -8.30632900   -4.72975400    1.93639900
 H                 -9.26016000   -4.69217400    1.40745800
 H                 -7.52924600   -4.97924600    1.21006600
 C                 -8.35404200   -5.82176800    3.01406900
 O                 -8.09208600   -5.48301400    4.20047400
 O                 -8.64962100   -6.97467100    2.60627600
 N                 -8.20497700    1.42706000   -0.16818600
 H                 -8.18108300    1.83861800    0.76207400
 H                 -8.91773100    1.92535200   -0.70083400
 Co                -8.83404900   -0.47712700   -0.11374300
 O                -10.24144900   -0.93039700   -1.30459500
 H                -10.87696200   -1.50829900   -0.85620500
 O                 -9.44774700   -2.58631700   -2.68243000
 H                 -8.65616600   -2.04611600   -2.48814400
 O                 -7.01113500   -0.08863500    1.96597200
37
Fig-S7f_SC_doublet
 C                 -6.45424500    0.15045000   -1.74805100
 O                 -5.54994400    0.10069400   -2.59867300
 O                 -7.13220300   -0.86861000   -1.34313800
 C                 -6.80830200    1.46678500   -1.06102500
 H                 -6.67686100    2.28630400   -1.76863300
 C                 -5.88543900    1.73414000    0.16191700
 H                 -5.14213900    2.46382500   -0.16241500
 H                 -6.47455200    2.22118200    0.94270600
 C                 -5.08268100    0.56711700    0.75558600
 H                 -4.49870500    0.05347800   -0.01191700
 H                 -4.34720800    0.99025600    1.44978500
 C                 -5.77682900   -0.50734900    1.55188400
 O                 -5.27427700   -1.57255200    1.84981700
 C                 -7.77923900   -1.10659400    2.75253100
 H                 -7.20434100   -1.34310900    3.64852400
 C                 -9.08473300   -0.39663200    3.09764600
 H                 -8.84175500    0.46749000    3.71861500
 H                 -9.69636000   -1.07968800    3.68985600
 S                 -9.99940900    0.16367700    1.60389500
 C                 -8.06444100   -2.35868100    1.94237100
 O                 -8.39597100   -2.26395700    0.73058100
 N                 -8.02693300   -3.51807500    2.56997400
 H                 -7.73452300   -3.57486800    3.54200000
 C                 -8.39847500   -4.78962300    1.97188100
 H                 -9.41396300   -4.73757100    1.57315500
 H                 -7.72852000   -5.03184800    1.14316200
 C                 -8.32260000   -5.90806800    3.01983900
 O                 -7.94268700   -5.59854100    4.18184300
 O                 -8.65202000   -7.05385500    2.61503300
 N                 -8.24308900    1.37442800   -0.66720700
 H                 -8.47323400    2.08181800    0.02847700
 H                 -8.82654800    1.55515000   -1.48333000
 Co                -8.49894000   -0.43192600    0.00697400
 O                -10.35087800   -1.09714800   -1.38333000
 H                -10.84861400   -1.13517200   -0.54829900
 O                 -7.02362500   -0.15974300    1.94496700
 H                -10.10816300   -2.01890800   -1.55633300
38
Fig-S7f_RC_doublet
 C                 -6.59075300    0.18379000   -1.75029000
 O                 -5.74983600    0.12582600   -2.65552200
 O                 -7.26570000   -0.83492200   -1.31432700
 C                 -6.87331100    1.48996200   -1.01426900
 H                 -6.75763400    2.32023000   -1.71182800
 C                 -5.87893800    1.70884700    0.16080700
 H                 -5.12730200    2.41360200   -0.19742900
 H                 -6.41005300    2.21028600    0.97321400
 C                 -5.09017800    0.50930000    0.70535300
 H                 -4.57284400   -0.02593600   -0.09494400
 H                 -4.29734700    0.90058500    1.35323600
 C                 -5.77694900   -0.53911200    1.54152800
 O                 -5.28250700   -1.60644600    1.84303400
 C                 -7.75338400   -1.09527800    2.80374100
 H                 -7.14343800   -1.35181400    3.67026900
 C                 -9.01837200   -0.34676400    3.20954700
 H                 -8.71746600    0.51323200    3.81092600
 H                 -9.61652300   -1.00873700    3.83855400
 S                 -9.99805800    0.21847500    1.75888500
 C                 -8.10751200   -2.33408000    1.99911200
 O                 -8.48678500   -2.22060800    0.80205500
 N                 -8.07094700   -3.49961600    2.61393900
 H                 -7.72489300   -3.57525700    3.56691000
 C                 -8.48536400   -4.75806100    2.01592300
 H                 -9.52801900   -4.70026300    1.69572000
 H                 -7.87883200   -4.97784600    1.13392200
 C                 -8.32809300   -5.90080400    3.02813200
 O                 -7.85521200   -5.61843300    4.16254500
 O                 -8.69042000   -7.03658600    2.62367800
 N                 -8.28725000    1.42784800   -0.54663600
 H                 -8.45894200    2.12458600    0.17646500
 H                 -8.90713800    1.64594600   -1.32610100
 Co                -8.56400900   -0.38115100    0.11200800
 O                -10.26176800   -1.16661100   -1.52543700
 H                -10.46216600   -1.97012300   -1.01376300
 O                 -9.48352900   -1.70645600   -2.63213800
 H                 -8.56964000   -1.48961400   -2.31809400
 O                 -7.00965000   -0.16722900    1.96206600
38
Fig-S7f_TS_doublet
 C                 -6.36226500    0.14129400   -1.68252200
 O                 -5.44616800    0.09259300   -2.51635600
 O                 -7.02011900   -0.88707600   -1.26138600
 C                 -6.75833600    1.46006300   -1.02565800
 H                 -6.64066900    2.27263500   -1.74285100
 C                 -5.86056400    1.76344600    0.20571400
 H                 -5.12143500    2.49632200   -0.12020700
 H                 -6.46911300    2.25621600    0.96792300
 C                 -5.05469600    0.61603600    0.82967100
 H                 -4.44379000    0.10457200    0.08133000
 H                 -4.34195600    1.05455200    1.53726700
 C                 -5.74888900   -0.46169900    1.61903700
 O                 -5.21554400   -1.47584300    2.01464500
 C                 -7.78490600   -1.11349100    2.73405000
 H                 -7.19805800   -1.32566300    3.62738700
 C                 -9.09127000   -0.40766200    3.07380600
 H                 -8.85463900    0.46214000    3.68856800
 H                 -9.70811700   -1.08899400    3.66183300
 S                 -9.99690800    0.14169100    1.57303600
 C                 -8.06226600   -2.37594500    1.93985400
 O                 -8.39373500   -2.28533900    0.72510700
 N                 -8.01304700   -3.53096200    2.56819800
 H                 -7.72396600   -3.58262400    3.54222000
 C                 -8.37887900   -4.80839800    1.97721100
 H                 -9.39448100   -4.76206100    1.57860100
 H                 -7.70702300   -5.05155300    1.15063500
 C                 -8.29703200   -5.91757400    3.03471400
 O                 -7.91711700   -5.59493500    4.19310200
 O                 -8.62152200   -7.06791400    2.64016200
 N                 -8.19660300    1.34184700   -0.65264900
 H                 -8.45290300    2.04698500    0.03647900
 H                 -8.77818800    1.49453500   -1.47586900
 Co                -8.46212100   -0.45511900    0.00815800
 O                 -9.99952700   -0.77304900   -1.20573200
 H                -10.65366400   -1.21091800   -0.63082300
 O                -10.33176200   -1.68205400   -2.58727500
 H                 -9.52970600   -2.22858700   -2.53969300
 O                 -7.04977900   -0.17669700    1.89310600
38
Fig-S7f_I_doublet
 C                 -6.60738200    0.26296700   -1.76515900
 O                 -5.83057200    0.25691700   -2.72462200
 O                 -7.15019300   -0.80048400   -1.26022600
 C                 -6.94007700    1.54657900   -1.01034900
 H                 -6.94177300    2.39421700   -1.69523300
 C                 -5.89398300    1.80350200    0.09973800
 H                 -5.14687400    2.47562800   -0.32378700
 H                 -6.37746800    2.34709300    0.91528900
 C                 -5.10456600    0.60959500    0.64606200
 H                 -4.61210900    0.05688400   -0.16042000
 H                 -4.28879200    0.99676600    1.26453200
 C                 -5.75221400   -0.42970200    1.51537200
 O                 -5.16709900   -1.32466300    2.06654200
 C                 -7.75442000   -1.16001000    2.69026500
 H                 -7.04970900   -1.34442900    3.49769600
 C                 -8.99217600   -0.41291600    3.15634000
 H                 -8.67007500    0.47473000    3.70206000
 H                 -9.55828500   -1.05683600    3.83089500
 S                -10.01763800    0.05201400    1.71310800
 C                 -8.11941400   -2.42057800    1.93511500
 O                 -8.46995400   -2.30512500    0.72280600
 N                 -8.09900100   -3.57247700    2.55968000
 H                 -7.80010300   -3.63494600    3.53165000
 C                 -8.53821900   -4.83727300    1.98876400
 H                 -9.55619900   -4.74241200    1.60594000
 H                 -7.89098200   -5.12280200    1.15671800
 C                 -8.49413200   -5.93070100    3.06543600
 O                 -8.09199600   -5.60043500    4.21417100
 O                 -8.86820600   -7.07275200    2.69428200
 N                 -8.30255500    1.37444000   -0.44430500
 H                 -8.47440000    2.03562800    0.31226100
 H                 -9.00883000    1.53098300   -1.16301200
 Co                -8.48545900   -0.44132200    0.14312500
 O                 -9.83652600   -0.67840800   -1.09160800
 H                -10.42164900   -1.35532400   -0.71677000
 O                 -9.24685600   -2.28445800   -2.58828400
 H                 -8.38669700   -1.92546000   -2.29392200
 O                 -7.12457400   -0.26766600    1.70104100
